# Supplementary material for: Poly[[μ2-acetato-aquadi-μ3-isonicotinato-holmium(III)silver(I)] perchlorate]
Source: Acta Crystallogr Sect E Struct Rep Online. 2009 Nov 21;65(Pt 12):m1619. doi: 10.1107/S1600536809046601 (PMC2971821; doi:10.1107/S1600536809046601)
Supplement: Supplementary file 1 [file e-65-m1619-sup1.cif]

##############################################################################
###                                                                        ###
###        Electronic paper (Acta Crystallographica Section E)             ###
###                                                                        ###
##############################################################################
#                                                                            #
# This CIF contains the data in a paper accepted for publication in Acta     #
# Crystallographica Section E. It conforms to the requirements of Notes      #
# for Authors for Section E, and has been peer reviewed under the auspices   #
# of the IUCr Commission on Journals.                                        #
#                                                                            #
# Full details of the Crystallographic Information File format               #
# are given in the paper "The Crystallographic Information File (CIF):       #
# a New Standard Archive File for Crystallography" by S. R. Hall, F. H.      #
# Allen and I. D. Brown [Acta Cryst. (1991), A47, 655-685].                  #
#                                                                            #
# The current version of the core CIF dictionary is obtainable from          #
# ftp://ftp.iucr.org/pub/cif_core.dic. The current version number is 2.4.    #
#                                                                            #
# Software is freely available for graphical display of the structure(s) in  #
# this CIF.  For information consult the CIF home page http://www.iucr.org/  #
# cif/home.html                                                              #
#                                                                            #
# This file may be used for bona fide research purposes within the           #
# scientific community so long as proper attribution is given to the journal # 
# article from which it was obtained.                                        #
#                                                                            #
##############################################################################
                                             
data_I
_audit_creation_method     SHELXL-97
_chemical_name_systematic
;
Poly[[\m~2~-acetato-aquadi-\m~3~-isonicotinato-holmium(III)silver(I)]
perchlorate]
;
_chemical_name_common     ?
_chemical_formula_moiety     'C14 H13 Ag Ho N2 O7 +, Cl O4 -'
_chemical_formula_sum     'C14 H13 Ag Cl Ho N2 O11'
_chemical_formula_iupac     '[Ag Ho (C6 H4 N O2)2 (C2 H3 O2) (H2 O)] Cl O4'
_chemical_formula_weight     693.51
_chemical_melting_point     ?
_symmetry_cell_setting     monoclinic
_symmetry_space_group_name_H-M     'P 21/c'
_symmetry_space_group_name_Hall     '-P 2ybc'
loop_
    _symmetry_equiv_pos_as_xyz
    'x, y, z'
    '-x, y+1/2, -z+1/2'
    '-x, -y, -z'
    'x, -y-1/2, z-1/2'
_cell_length_a     16.2158(10)
_cell_length_b     14.9024(9)
_cell_length_c     7.9068(5)
_cell_angle_alpha     90.00
_cell_angle_beta     91.8260(10)
_cell_angle_gamma     90.00
_cell_volume     1909.7(2)
_cell_formula_units_Z     4
_cell_measurement_reflns_used     5514
_cell_measurement_theta_min     2.51
_cell_measurement_theta_max     27.79
_cell_measurement_temperature     296(2)
_exptl_crystal_description     block
_exptl_crystal_colour     colorless
_exptl_crystal_size_max     0.20
_exptl_crystal_size_mid     0.18
_exptl_crystal_size_min     0.15
_exptl_crystal_density_diffrn     2.412
_exptl_crystal_density_meas     ?
_exptl_crystal_density_method     'not measured'
_exptl_crystal_F_000     1320
_exptl_absorpt_coefficient_mu     5.342
_exptl_absorpt_correction_type     multi-scan
_exptl_absorpt_process_details     '(SADABS; Sheldrick, 1996)'
_exptl_absorpt_correction_T_min     0.357
_exptl_absorpt_correction_T_max     0.449
_exptl_special_details
;
 ?
;
_diffrn_ambient_temperature     296(2)
_diffrn_radiation_type     MoK\a
_diffrn_radiation_wavelength     0.71073
_diffrn_radiation_source     'fine-focus sealed tube'
_diffrn_radiation_monochromator     graphite
_diffrn_measurement_device_type     'Bruker APEXII area-detector diffractometer'
_diffrn_measurement_method     '\f and \w scan'
_diffrn_detector_area_resol_mean     ?
_diffrn_reflns_number     9735
_diffrn_reflns_av_R_equivalents     0.0268
_diffrn_reflns_av_sigmaI/netI     0.0294
_diffrn_reflns_theta_min     1.86
_diffrn_reflns_theta_max     25.20
_diffrn_reflns_theta_full     25.20
_diffrn_measured_fraction_theta_max     0.999
_diffrn_measured_fraction_theta_full     0.999
_diffrn_reflns_limit_h_min     -18
_diffrn_reflns_limit_h_max     19
_diffrn_reflns_limit_k_min     -17
_diffrn_reflns_limit_k_max     17
_diffrn_reflns_limit_l_min     -7
_diffrn_reflns_limit_l_max     9
_diffrn_standards_number     ?
_diffrn_standards_interval_count     ?
_diffrn_standards_interval_time     ?
_diffrn_standards_decay_%     ?
_refine_special_details
;
 Refinement of F^2^ against ALL reflections.  The weighted R-factor wR and
 goodness of fit S are based on F^2^, conventional R-factors R are based
 on F, with F set to zero for negative F^2^. The threshold expression of
 F^2^ > 2sigma(F^2^) is used only for calculating R-factors(gt) etc. and is
 not relevant to the choice of reflections for refinement.  R-factors based
 on F^2^ are statistically about twice as large as those based on F, and R-
 factors based on ALL data will be even larger.
;
_reflns_number_total     3439
_reflns_number_gt     3085
_reflns_threshold_expression     I>2sigma(I)
_refine_ls_structure_factor_coef     Fsqd
_refine_ls_matrix_type     full
_refine_ls_R_factor_all     0.0263
_refine_ls_R_factor_gt     0.0226
_refine_ls_wR_factor_gt     0.0520
_refine_ls_wR_factor_ref     0.0537
_refine_ls_goodness_of_fit_ref     1.040
_refine_ls_restrained_S_all     1.120
_refine_ls_number_reflns     3439
_refine_ls_number_parameters     320
_refine_ls_number_restraints     158
_refine_ls_hydrogen_treatment     mixed
_refine_ls_weighting_scheme     calc
_refine_ls_weighting_details
         'calc w=1/[\s^2^(Fo^2^)+(0.0229P)^2^+2.5125P] where P=(Fo^2^+2Fc^2^)/3'
_atom_sites_solution_hydrogens     geom
_atom_sites_solution_primary     direct
_atom_sites_solution_secondary     difmap
_refine_ls_shift/su_max     0.001
_refine_ls_shift/su_mean     0.000
_refine_diff_density_max     0.637
_refine_diff_density_min     -0.710
_refine_ls_extinction_method     none
_refine_ls_extinction_coef     ?
loop_
    _atom_type_symbol
    _atom_type_description
    _atom_type_scat_dispersion_real
    _atom_type_scat_dispersion_imag
    _atom_type_scat_source
    'C' 'C' 0.0033 0.0016
                         'International Tables Vol C Tables 4.2.6.8 and 6.1.1.4'
    'H' 'H' 0.0000 0.0000
                         'International Tables Vol C Tables 4.2.6.8 and 6.1.1.4'
    'N' 'N' 0.0061 0.0033
                         'International Tables Vol C Tables 4.2.6.8 and 6.1.1.4'
    'O' 'O' 0.0106 0.0060
                         'International Tables Vol C Tables 4.2.6.8 and 6.1.1.4'
    'Cl' 'Cl' 0.1484 0.1585
                         'International Tables Vol C Tables 4.2.6.8 and 6.1.1.4'
    'Ag' 'Ag' -0.8971 1.1015
                         'International Tables Vol C Tables 4.2.6.8 and 6.1.1.4'
    'Ho' 'Ho' -0.2175 4.6783
                         'International Tables Vol C Tables 4.2.6.8 and 6.1.1.4'
_computing_data_collection     'APEX2 (Bruker, 2004)'
_computing_cell_refinement     'SAINT (Bruker, 2004)'
_computing_data_reduction     'SAINT (Bruker, 2004)'
_computing_structure_solution     'SHELXS97 (Sheldrick, 2008)'
_computing_structure_refinement     'SHELXL97 (Sheldrick, 2008)'
_computing_molecular_graphics     'XP in SHELXTL (Sheldrick, 2008)'
_computing_publication_material     'SHELXL97 (Sheldrick, 2008)'
loop_
    _atom_site_type_symbol
    _atom_site_label
    _atom_site_fract_x
    _atom_site_fract_y
    _atom_site_fract_z
    _atom_site_U_iso_or_equiv
    _atom_site_adp_type
    _atom_site_calc_flag
    _atom_site_refinement_flags
    _atom_site_occupancy
    _atom_site_disorder_assembly
    _atom_site_disorder_group
    Ho Ho1 0.454984(11) 0.383812(12) 0.04996(2) 0.01844(7) Uani d . 1 . .
    Ag Ag1 -0.02677(3) 0.24033(4) 0.10033(7) 0.06287(16) Uani d . 1 . .
    C C1 -0.3677(3) 0.0808(3) 0.3622(6) 0.0313(10) Uani d . 1 . .
    C C2 -0.2892(3) 0.1236(3) 0.3041(6) 0.0289(10) Uani d . 1 . .
    C C3 -0.2191(3) 0.0720(3) 0.2964(7) 0.0410(12) Uani d . 1 . .
    H H10 -0.2199 0.0117 0.3268 0.049 Uiso calc R 1 . .
    C C4 -0.1474(3) 0.1114(4) 0.2427(8) 0.0519(15) Uani d . 1 . .
    H H8 -0.1002 0.0762 0.2380 0.062 Uiso calc R 1 . .
    C C5 -0.2111(3) 0.2470(3) 0.2064(8) 0.0481(14) Uani d . 1 . .
    H H7 -0.2086 0.3072 0.1761 0.058 Uiso calc R 1 . .
    C C6 -0.2852(3) 0.2128(3) 0.2588(7) 0.0409(12) Uani d . 1 . .
    H H9 -0.3315 0.2493 0.2634 0.049 Uiso calc R 1 . .
    C C7 0.1336(3) 0.1719(4) -0.0405(7) 0.0442(13) Uani d . 1 . .
    H H5 0.1066 0.1176 -0.0251 0.053 Uiso calc R 1 . .
    C C8 0.2120(3) 0.1707(3) -0.1043(6) 0.0351(11) Uani d . 1 . .
    H H4 0.2372 0.1166 -0.1302 0.042 Uiso calc R 1 . .
    C C9 0.2521(3) 0.2510(3) -0.1289(5) 0.0230(9) Uani d . 1 . .
    C C10 0.3375(2) 0.2510(3) -0.1983(5) 0.0206(9) Uani d . 1 . .
    C C11 0.2125(3) 0.3295(3) -0.0872(6) 0.0325(11) Uani d . 1 . .
    H H3 0.2382 0.3846 -0.1017 0.039 Uiso calc R 1 . .
    C C12 0.1343(3) 0.3254(3) -0.0238(6) 0.0376(12) Uani d . 1 . .
    H H6 0.1080 0.3787 0.0034 0.045 Uiso calc R 1 . .
    N N1 -0.1427(2) 0.1969(3) 0.1974(6) 0.0458(11) Uani d . 1 . .
    N N2 0.0950(2) 0.2480(3) 0.0001(5) 0.0394(10) Uani d . 1 . .
    O O1 -0.4242(2) 0.1332(2) 0.4072(5) 0.0387(9) Uani d . 1 . .
    O O2 -0.3699(2) -0.0029(2) 0.3616(4) 0.0397(8) Uani d . 1 . .
    O O3 0.35906(18) 0.18441(19) -0.2810(4) 0.0303(7) Uani d . 1 . .
    O O4 0.38257(17) 0.31880(19) -0.1691(4) 0.0260(7) Uani d . 1 . .
    O O5 0.54736(19) 0.5035(2) 0.1583(4) 0.0312(7) Uani d . 1 . .
    O O6 0.5344(2) 0.3847(2) 0.3129(4) 0.0352(8) Uani d . 1 A .
    O O1W 0.4985(2) 0.2318(2) 0.0763(4) 0.0353(8) Uani d D 1 . .
    H H1W 0.478(3) 0.197(2) 0.143(5) 0.053 Uiso d D 1 . .
    H H2W 0.516(3) 0.200(3) 0.002(4) 0.053 Uiso d D 1 . .
    C C13 0.5691(3) 0.4589(3) 0.2876(5) 0.0272(10) Uani d D 1 . .
    C C14 0.6256(13) 0.4991(15) 0.423(2) 0.040(3) Uani d PDU 0.49(4) A 1
    H H14A 0.5956 0.5074 0.5247 0.060 Uiso calc PR 0.49(4) A 1
    H H14B 0.6457 0.5560 0.3852 0.060 Uiso calc PR 0.49(4) A 1
    H H14C 0.6713 0.4594 0.4455 0.060 Uiso calc PR 0.49(4) A 1
    C C14' 0.6450(11) 0.4886(16) 0.388(3) 0.040(3) Uani d PDU 0.51(4) A 2
    H H14D 0.6545 0.4486 0.4821 0.060 Uiso calc PR 0.51(4) A 2
    H H14E 0.6368 0.5484 0.4297 0.060 Uiso calc PR 0.51(4) A 2
    H H14F 0.6918 0.4877 0.3171 0.060 Uiso calc PR 0.51(4) A 2
    Cl Cl1 0.91931(10) 0.45924(11) 0.2560(2) 0.0625(4) Uani d PD 0.539(12) B 1
    O O7 0.8512(8) 0.4643(8) 0.3717(18) 0.126(5) Uani d PDU 0.539(12) B 1
    O O8 0.8847(9) 0.4462(8) 0.0955(12) 0.111(5) Uani d PDU 0.539(12) B 1
    O O9 0.9703(9) 0.3896(8) 0.300(2) 0.130(6) Uani d PDU 0.539(12) B 1
    O O10 0.9589(10) 0.5442(8) 0.259(2) 0.086(6) Uani d PDU 0.539(12) B 1
    Cl Cl1' 0.91931(10) 0.45924(11) 0.2560(2) 0.0625(4) Uani d PD 0.461(12) B 2
    O O7' 0.8366(6) 0.4707(8) 0.210(2) 0.094(5) Uani d PDU 0.461(12) B 2
    O O8' 0.9624(10) 0.4225(10) 0.1137(18) 0.132(6) Uani d PDU 0.461(12) B 2
    O O9' 0.9275(11) 0.3943(10) 0.3831(18) 0.131(7) Uani d PDU 0.461(12) B 2
    O O10' 0.9581(11) 0.5392(9) 0.304(2) 0.082(6) Uani d PDU 0.461(12) B 2
loop_
    _atom_site_aniso_label
    _atom_site_aniso_U_11
    _atom_site_aniso_U_22
    _atom_site_aniso_U_33
    _atom_site_aniso_U_12
    _atom_site_aniso_U_13
    _atom_site_aniso_U_23
    Ho1 0.01607(11) 0.01592(11) 0.02369(12) -0.00070(7) 0.00617(7) -0.00010(7)
    Ag1 0.0259(2) 0.0859(4) 0.0783(3) -0.0142(2) 0.0260(2) 0.0008(3)
    C1 0.027(2) 0.023(2) 0.044(3) -0.0049(19) 0.016(2) -0.004(2)
    C2 0.027(2) 0.027(2) 0.033(2) -0.0057(19) 0.0118(19) -0.0029(19)
    C3 0.027(3) 0.028(3) 0.069(4) 0.002(2) 0.017(2) 0.004(2)
    C4 0.027(3) 0.046(4) 0.083(4) 0.000(2) 0.017(3) -0.006(3)
    C5 0.033(3) 0.034(3) 0.078(4) -0.009(2) 0.020(3) 0.008(3)
    C6 0.026(3) 0.033(3) 0.064(4) -0.001(2) 0.017(2) 0.005(2)
    C7 0.032(3) 0.041(3) 0.060(3) -0.013(2) 0.014(2) 0.003(3)
    C8 0.028(3) 0.028(3) 0.050(3) -0.0040(19) 0.012(2) -0.001(2)
    C9 0.019(2) 0.027(2) 0.023(2) -0.0016(17) 0.0029(17) -0.0019(17)
    C10 0.018(2) 0.022(2) 0.023(2) 0.0006(16) 0.0015(17) 0.0003(17)
    C11 0.025(2) 0.028(3) 0.045(3) -0.0027(19) 0.012(2) -0.002(2)
    C12 0.028(3) 0.035(3) 0.051(3) 0.005(2) 0.015(2) -0.001(2)
    N1 0.025(2) 0.046(3) 0.067(3) -0.0090(19) 0.018(2) -0.001(2)
    N2 0.025(2) 0.047(3) 0.047(3) -0.0028(18) 0.0136(18) -0.001(2)
    O1 0.0304(18) 0.0221(17) 0.065(2) -0.0017(13) 0.0281(17) -0.0023(15)
    O2 0.0346(18) 0.0219(17) 0.064(2) -0.0025(14) 0.0279(17) -0.0039(15)
    O3 0.0263(17) 0.0225(16) 0.0431(19) -0.0017(13) 0.0144(14) -0.0104(14)
    O4 0.0185(15) 0.0259(16) 0.0338(17) -0.0060(12) 0.0058(12) -0.0054(13)
    O5 0.0382(18) 0.0269(17) 0.0279(16) -0.0076(14) -0.0067(14) 0.0043(13)
    O6 0.044(2) 0.0298(18) 0.0315(18) -0.0093(15) -0.0022(15) 0.0102(14)
    O1W 0.049(2) 0.0215(16) 0.037(2) 0.0061(15) 0.0189(16) 0.0013(14)
    C13 0.028(2) 0.029(2) 0.025(2) -0.0030(19) -0.0014(18) 0.0027(19)
    C14 0.039(6) 0.044(5) 0.036(6) -0.003(5) -0.005(5) -0.003(4)
    C14' 0.039(6) 0.044(5) 0.036(6) -0.003(5) -0.005(5) -0.003(4)
    Cl1 0.0599(10) 0.0510(9) 0.0761(11) 0.0018(7) -0.0046(8) -0.0019(8)
    O7 0.119(9) 0.127(8) 0.133(9) -0.027(7) 0.053(7) -0.013(7)
    O8 0.143(10) 0.114(8) 0.072(6) -0.050(7) -0.042(6) -0.005(6)
    O9 0.142(9) 0.098(7) 0.148(10) 0.072(7) -0.037(7) -0.016(7)
    O10 0.077(8) 0.084(9) 0.097(9) -0.030(6) 0.007(6) -0.010(6)
    Cl1' 0.0599(10) 0.0510(9) 0.0761(11) 0.0018(7) -0.0046(8) -0.0019(8)
    O7' 0.057(6) 0.077(7) 0.145(10) 0.001(5) -0.021(6) 0.011(7)
    O8' 0.147(11) 0.131(9) 0.124(9) 0.016(8) 0.068(8) -0.035(7)
    O9' 0.143(11) 0.133(10) 0.117(9) -0.011(8) -0.019(8) 0.065(8)
    O10' 0.069(9) 0.076(9) 0.103(9) -0.026(7) 0.022(7) -0.045(7)
_geom_special_details
;
 All esds (except the esd in the dihedral angle between two l.s. planes)
 are estimated using the full covariance matrix.  The cell esds are taken
 into account individually in the estimation of esds in distances, angles
 and torsion angles; correlations between esds in cell parameters are only
 used when they are defined by crystal symmetry.  An approximate (isotropic)
 treatment of cell esds is used for estimating esds involving l.s. planes.
;
loop_
    _geom_bond_atom_site_label_1
    _geom_bond_atom_site_label_2
    _geom_bond_site_symmetry_2
    _geom_bond_distance
    _geom_bond_publ_flag
    Ho1 O4 . 2.278(3) ?
    Ho1 O2 2 2.303(3) ?
    Ho1 O1 4_665 2.306(3) ?
    Ho1 O3 4_566 2.318(3) ?
    Ho1 O5 3_665 2.352(3) ?
    Ho1 O1W . 2.380(3) ?
    Ho1 O6 . 2.410(3) ?
    Ho1 O5 . 2.465(3) ?
    Ag1 N1 . 2.152(4) ?
    Ag1 N2 . 2.154(4) ?
    C1 O2 . 1.248(5) ?
    C1 O1 . 1.264(5) ?
    C1 C2 . 1.509(6) ?
    C2 C3 . 1.376(6) ?
    C2 C6 . 1.379(7) ?
    C3 C4 . 1.380(7) ?
    C3 H10 . 0.9300 ?
    C4 N1 . 1.327(7) ?
    C4 H8 . 0.9300 ?
    C5 N1 . 1.341(7) ?
    C5 C6 . 1.380(6) ?
    C5 H7 . 0.9300 ?
    C6 H9 . 0.9300 ?
    C7 N2 . 1.340(7) ?
    C7 C8 . 1.382(6) ?
    C7 H5 . 0.9300 ?
    C8 C9 . 1.380(6) ?
    C8 H4 . 0.9300 ?
    C9 C11 . 1.380(6) ?
    C9 C10 . 1.504(5) ?
    C10 O3 . 1.245(5) ?
    C10 O4 . 1.264(5) ?
    C11 C12 . 1.379(6) ?
    C11 H3 . 0.9300 ?
    C12 N2 . 1.335(6) ?
    C12 H6 . 0.9300 ?
    O1 Ho1 4_466 2.306(3) ?
    O2 Ho1 2_545 2.303(3) ?
    O3 Ho1 4_565 2.318(3) ?
    O5 C13 . 1.260(5) ?
    O5 Ho1 3_665 2.352(3) ?
    O6 C13 . 1.259(5) ?
    O1W H1W . 0.82(4) ?
    O1W H2W . 0.81(4) ?
    C13 C14' . 1.510(9) ?
    C13 C14 . 1.511(9) ?
    C14 H14A . 0.9600 ?
    C14 H14B . 0.9600 ?
    C14 H14C . 0.9600 ?
    C14' H14D . 0.9600 ?
    C14' H14E . 0.9600 ?
    C14' H14F . 0.9600 ?
    Cl1 O9 . 1.364(8) ?
    Cl1 O8 . 1.385(8) ?
    Cl1 O10 . 1.419(9) ?
    Cl1 O7 . 1.458(8) ?
loop_
    _geom_angle_atom_site_label_1
    _geom_angle_atom_site_label_2
    _geom_angle_atom_site_label_3
    _geom_angle_site_symmetry_1
    _geom_angle_site_symmetry_3
    _geom_angle
    _geom_angle_publ_flag
    O4 Ho1 O2 . 2 104.08(12) ?
    O4 Ho1 O1 . 4_665 90.36(11) ?
    O2 Ho1 O1 2 4_665 139.11(10) ?
    O4 Ho1 O3 . 4_566 84.99(11) ?
    O2 Ho1 O3 2 4_566 74.14(10) ?
    O1 Ho1 O3 4_665 4_566 146.11(10) ?
    O4 Ho1 O5 . 3_665 76.99(10) ?
    O2 Ho1 O5 2 3_665 72.10(11) ?
    O1 Ho1 O5 4_665 3_665 74.39(11) ?
    O3 Ho1 O5 4_566 3_665 136.13(11) ?
    O4 Ho1 O1W . . 78.79(12) ?
    O2 Ho1 O1W 2 . 148.20(11) ?
    O1 Ho1 O1W 4_665 . 71.57(11) ?
    O3 Ho1 O1W 4_566 . 74.60(10) ?
    O5 Ho1 O1W 3_665 . 137.66(11) ?
    O4 Ho1 O6 . . 155.03(10) ?
    O2 Ho1 O6 2 . 92.45(12) ?
    O1 Ho1 O6 4_665 . 89.10(12) ?
    O3 Ho1 O6 4_566 . 81.64(11) ?
    O5 Ho1 O6 3_665 . 126.62(10) ?
    O1W Ho1 O6 . . 77.37(12) ?
    O4 Ho1 O5 . . 149.88(10) ?
    O2 Ho1 O5 2 . 74.19(11) ?
    O1 Ho1 O5 4_665 . 74.55(11) ?
    O3 Ho1 O5 4_566 . 121.89(11) ?
    O5 Ho1 O5 3_665 . 73.91(11) ?
    O1W Ho1 O5 . . 118.90(12) ?
    O6 Ho1 O5 . . 52.72(10) ?
    O4 Ho1 C13 . . 170.02(11) ?
    O2 Ho1 C13 2 . 83.92(13) ?
    O1 Ho1 C13 4_665 . 79.67(13) ?
    O3 Ho1 C13 4_566 . 103.15(12) ?
    O5 Ho1 C13 3_665 . 100.29(11) ?
    O1W Ho1 C13 . . 97.63(13) ?
    O6 Ho1 C13 . . 26.34(11) ?
    O5 Ho1 C13 . . 26.45(11) ?
    O4 Ho1 Ho1 . 3_665 114.60(7) ?
    O2 Ho1 Ho1 2 3_665 68.77(7) ?
    O1 Ho1 Ho1 4_665 3_665 70.43(7) ?
    O3 Ho1 Ho1 4_566 3_665 141.14(7) ?
    O5 Ho1 Ho1 3_665 3_665 37.97(7) ?
    O1W Ho1 Ho1 . 3_665 139.55(8) ?
    O6 Ho1 Ho1 . 3_665 88.65(7) ?
    O5 Ho1 Ho1 . 3_665 35.94(7) ?
    C13 Ho1 Ho1 . 3_665 62.34(9) ?
    N1 Ag1 N2 . . 165.55(17) ?
    O2 C1 O1 . . 126.7(4) ?
    O2 C1 C2 . . 116.5(4) ?
    O1 C1 C2 . . 116.8(4) ?
    C3 C2 C6 . . 118.8(4) ?
    C3 C2 C1 . . 118.9(4) ?
    C6 C2 C1 . . 122.3(4) ?
    C2 C3 C4 . . 118.7(5) ?
    C2 C3 H10 . . 120.6 ?
    C4 C3 H10 . . 120.6 ?
    N1 C4 C3 . . 123.3(5) ?
    N1 C4 H8 . . 118.4 ?
    C3 C4 H8 . . 118.4 ?
    N1 C5 C6 . . 122.7(5) ?
    N1 C5 H7 . . 118.7 ?
    C6 C5 H7 . . 118.7 ?
    C2 C6 C5 . . 118.9(5) ?
    C2 C6 H9 . . 120.6 ?
    C5 C6 H9 . . 120.6 ?
    N2 C7 C8 . . 122.7(5) ?
    N2 C7 H5 . . 118.7 ?
    C8 C7 H5 . . 118.7 ?
    C9 C8 C7 . . 119.0(4) ?
    C9 C8 H4 . . 120.5 ?
    C7 C8 H4 . . 120.5 ?
    C11 C9 C8 . . 118.4(4) ?
    C11 C9 C10 . . 121.9(4) ?
    C8 C9 C10 . . 119.7(4) ?
    O3 C10 O4 . . 124.2(4) ?
    O3 C10 C9 . . 118.0(3) ?
    O4 C10 C9 . . 117.8(3) ?
    C12 C11 C9 . . 119.4(4) ?
    C12 C11 H3 . . 120.3 ?
    C9 C11 H3 . . 120.3 ?
    N2 C12 C11 . . 122.5(4) ?
    N2 C12 H6 . . 118.7 ?
    C11 C12 H6 . . 118.7 ?
    C4 N1 C5 . . 117.7(4) ?
    C4 N1 Ag1 . . 116.4(3) ?
    C5 N1 Ag1 . . 125.8(4) ?
    C12 N2 C7 . . 118.0(4) ?
    C12 N2 Ag1 . . 123.1(3) ?
    C7 N2 Ag1 . . 118.9(3) ?
    C1 O1 Ho1 . 4_466 134.8(3) ?
    C1 O2 Ho1 . 2_545 138.5(3) ?
    C10 O3 Ho1 . 4_565 149.1(3) ?
    C10 O4 Ho1 . . 139.5(3) ?
    C13 O5 Ho1 . 3_665 160.5(3) ?
    C13 O5 Ho1 . . 92.9(2) ?
    Ho1 O5 Ho1 3_665 . 106.09(11) ?
    C13 O6 Ho1 . . 95.6(3) ?
    Ho1 O1W H1W . . 122(3) ?
    Ho1 O1W H2W . . 127(3) ?
    H1W O1W H2W . . 105(4) ?
    O6 C13 O5 . . 118.5(4) ?
    O6 C13 C14' . . 122.3(10) ?
    O5 C13 C14' . . 118.3(10) ?
    O6 C13 C14 . . 119.9(10) ?
    O5 C13 C14 . . 120.9(10) ?
    C14' C13 C14 . . 17.2(11) ?
    O6 C13 Ho1 . . 58.1(2) ?
    O5 C13 Ho1 . . 60.6(2) ?
    C14' C13 Ho1 . . 166.4(11) ?
    C14 C13 Ho1 . . 176.2(10) ?
    C13 C14 H14A . . 109.5 ?
    C13 C14 H14B . . 109.5 ?
    C13 C14 H14C . . 109.5 ?
    C13 C14' H14D . . 109.5 ?
    C13 C14' H14E . . 109.5 ?
    H14D C14' H14E . . 109.5 ?
    C13 C14' H14F . . 109.5 ?
    H14D C14' H14F . . 109.5 ?
    H14E C14' H14F . . 109.5 ?
    O9 Cl1 O8 . . 110.5(7) ?
    O9 Cl1 O10 . . 113.8(8) ?
    O8 Cl1 O10 . . 108.2(8) ?
    O9 Cl1 O7 . . 110.2(8) ?
    O8 Cl1 O7 . . 106.8(7) ?
    O10 Cl1 O7 . . 107.0(7) ?
loop_
    _geom_hbond_atom_site_label_D
    _geom_hbond_atom_site_label_H
    _geom_hbond_atom_site_label_A
    _geom_hbond_site_symmetry_A
    _geom_hbond_distance_DH
    _geom_hbond_distance_HA
    _geom_hbond_distance_DA
    _geom_hbond_angle_DHA
    O1W H1W O4 4_566 0.82(4) 2.19(3) 2.898(4) 145(4)
    O1W H2W O6 4_565 0.81(4) 1.99(4) 2.787(4) 168(5)
data_global
_journal_date_recd_electronic     2009-10-20
_journal_date_accepted     2009-11-05
_journal_name_full     'Acta Crystallographica, Section E'
_journal_year     2009
_journal_volume     65
_journal_issue     12
_journal_page_first     m1619
_journal_page_last     m1619
_journal_paper_category     QM
_journal_coeditor_code     PV2224
_publ_contact_author_name     'Feng, sun'
_publ_contact_author_address
;
School of Chemistry and Environment
South China Normal University
Guangzhou 510631
People's Republic of China
;
_publ_contact_author_email     fengsun1974@yahoo.com.cn
_publ_contact_author_fax     '86 020 39310187'
_publ_contact_author_phone     '86 020 39310187'
_publ_section_title
;
Poly[[\m~2~-acetato-aquadi-\m~3~-isonicotinato-holmium(III)silver(I)]
perchlorate]
;
loop_
    _publ_author_name
    _publ_author_footnote
    _publ_author_address
    'Feng, Sun' .
;
School of Chemistry and Environment
South China Normal University
Guangzhou 510631
People's Republic of China
;
