# Supplementary material for: Poly[[μ2-acetato-aquadi-μ3-isonicotinato-holmium(III)silver(I)] perchlorate]
Source: Acta Crystallogr Sect E Struct Rep Online. 2009 Nov 21;65(Pt 12):m1619. doi: 10.1107/S1600536809046601 (PMC2971821; doi:10.1107/S1600536809046601)
Supplement: Supplementary file 2 [file e-65-m1619-Isup2.hkl]

# 
# h,k,l, Fc-squared, Fo-squared, sigma(Fo-squared) and status flag 
# 
data_I 
_shelx_title ' s in P2(1)/c' 
_shelx_refln_list_code          4 
_shelx_F_calc_maximum      414.78 
_exptl_crystal_F_000      1320.00 
_reflns_d_resolution_high  0.8346 
 
loop_ 
 _symmetry_equiv_pos_as_xyz 
 'x, y, z' 
 '-x, y+1/2, -z+1/2' 
 '-x, -y, -z' 
 'x, -y-1/2, z-1/2' 
 
_cell_length_a    16.2158 
_cell_length_b    14.9024 
_cell_length_c     7.9068 
_cell_angle_alpha  90.000 
_cell_angle_beta   91.826 
_cell_angle_gamma  90.000 
 
_shelx_F_squared_multiplier     1.000 
 
loop_ 
 _refln_index_h 
 _refln_index_k 
 _refln_index_l 
 _refln_F_squared_calc 
 _refln_F_squared_meas 
 _refln_F_squared_sigma 
 _refln_observed_status 
   2   0   0   167189.47   129448.29  10876.16 o 
   3   0   0     5316.02     4902.03    159.77 o 
   4   0   0    13320.20    14389.75    298.47 o 
   5   0   0     2573.51     3089.82    132.28 o 
   6   0   0      522.99      594.05     44.86 o 
   8   0   0     3214.22     3077.53    164.72 o 
   9   0   0    27830.06    28349.46    852.42 o 
  10   0   0    41766.71    42139.79   1220.09 o 
  11   0   0    22434.19    22614.29    727.14 o 
  12   0   0    48189.16    47557.64   1384.46 o 
  13   0   0     9015.16     9597.69    400.78 o 
  14   0   0     6395.66     6761.01    326.87 o 
  15   0   0       75.61      195.44     70.15 o 
  16   0   0     6968.83     6500.19    334.21 o 
  17   0   0     7535.46     7560.69    377.22 o 
  18   0   0      572.11      570.96    118.46 o 
  19   0   0     8665.61     8421.47    422.46 o 
   1   1   0     1486.25     1643.72     39.58 o 
   2   1   0    27720.52    26722.55    500.93 o 
   3   1   0     1361.44     1462.56     50.51 o 
   4   1   0    47155.46    47253.68    889.32 o 
   5   1   0      608.53      665.37     53.50 o 
   6   1   0    40793.07    39392.36   1065.22 o 
   7   1   0     2326.68     2661.75     80.67 o 
   8   1   0    71057.31    72837.30   1128.23 o 
   9   1   0       90.84       74.18     16.01 o 
  10   1   0    17300.45    16756.30    284.16 o 
  11   1   0     6334.00     6378.48    153.33 o 
  12   1   0     1762.69     1654.12     98.09 o 
  13   1   0     9092.91     9486.60    280.85 o 
  14   1   0       77.45      148.98     43.75 o 
  15   1   0    16728.54    17485.54    451.76 o 
  16   1   0     3178.38     3262.37    290.17 o 
  17   1   0     6661.24     6892.06    253.04 o 
  18   1   0     2578.04     2563.29    148.69 o 
  19   1   0     2113.27     2171.80    143.51 o 
   0   2   0    15389.86    17736.50    472.30 o 
   1   2   0    23829.92    24710.77    376.22 o 
   2   2   0      222.74      279.72     21.82 o 
   3   2   0    11647.11    11994.23    199.34 o 
   4   2   0    24489.69    23412.52    375.18 o 
   5   2   0     4410.35     4164.11     94.75 o 
   6   2   0    13822.95    13444.74    232.64 o 
   7   2   0     1383.02     1262.88     48.97 o 
   8   2   0     9101.79     9158.09    157.50 o 
   9   2   0       48.70       85.34     31.88 o 
  10   2   0     1702.57     1703.78    115.40 o 
  11   2   0     6644.88     6494.62    167.56 o 
  12   2   0      233.48      318.17     42.09 o 
  13   2   0     6736.65     6845.10    237.51 o 
  14   2   0     1104.26     1172.31     95.77 o 
  15   2   0     1450.51     1527.66    111.10 o 
  16   2   0     2910.69     2759.07    146.62 o 
  17   2   0     2817.80     2478.88    155.24 o 
  18   2   0     1870.89     1882.85    134.08 o 
  19   2   0     1430.06     1808.13    196.80 o 
   1   3   0     3187.59     3231.38     89.19 o 
   2   3   0     3958.03     3872.25    212.70 o 
   3   3   0     8542.21     9589.55    165.27 o 
   4   3   0    10487.34    10250.92    285.65 o 
   5   3   0    66153.53    64117.05   1700.64 o 
   6   3   0     2242.50     2372.98     69.32 o 
   7   3   0    77756.22    71483.09   1625.79 o 
   8   3   0     1026.48     1108.55     36.79 o 
   9   3   0    32330.83    32074.09    542.61 o 
  10   3   0     4468.24     4355.85    124.97 o 
  11   3   0    11425.74    11446.67    247.00 o 
  12   3   0     8150.77     8251.34    202.50 o 
  13   3   0      197.60      258.71     40.59 o 
  14   3   0    10991.96    10798.96    255.88 o 
  15   3   0     4544.65     4685.54    369.80 o 
  16   3   0    11782.17    11061.15    377.31 o 
  17   3   0     6184.77     7013.63    256.85 o 
  18   3   0     6399.15     6717.90    255.32 o 
  19   3   0     3156.56     3260.25    175.29 o 
   0   4   0      234.52      264.40     32.60 o 
   1   4   0   113892.48   105752.41   1934.45 o 
   2   4   0     3249.65     3410.96     72.54 o 
   3   4   0    77849.97    74486.31   1581.89 o 
   4   4   0       92.50       56.44     49.59 o 
   5   4   0     6175.42     6396.75    129.95 o 
   6   4   0     8215.75     8164.94    280.58 o 
   7   4   0     9873.71     9943.20    196.58 o 
   8   4   0    21929.72    21889.20    383.39 o 
   9   4   0    18762.99    18564.33    507.08 o 
  10   4   0    18415.57    17815.91    337.98 o 
  11   4   0    20600.97    20130.27    380.88 o 
  12   4   0    15778.22    15412.73    316.02 o 
  13   4   0    23636.59    23225.59    443.52 o 
  14   4   0     1180.75     1126.32    110.05 o 
  15   4   0    10946.92    10994.46    266.25 o 
  16   4   0      382.06      448.92     72.90 o 
  17   4   0     2293.02     2549.72    149.14 o 
  18   4   0     4530.70     4635.85    209.34 o 
   1   5   0    16971.79    17550.98    349.29 o 
   2   5   0     2608.37     2579.51     61.19 o 
   3   5   0    22555.77    21668.76    432.15 o 
   4   5   0     2274.81     2750.27     69.95 o 
   5   5   0    19210.91    18007.64    305.83 o 
   6   5   0     1126.65     1447.65     69.04 o 
   7   5   0    19770.00    20013.11    347.98 o 
   8   5   0      214.15      289.09     30.92 o 
   9   5   0    12456.33    12078.04    243.33 o 
  10   5   0     1918.00     2023.50     80.65 o 
  11   5   0     7143.29     7030.84    279.26 o 
  12   5   0     3405.19     3461.83    118.85 o 
  13   5   0      474.19      496.37     53.73 o 
  14   5   0     8661.76     8883.42    226.96 o 
  15   5   0       27.07       48.64     29.80 o 
  16   5   0     6595.46     6663.10    199.35 o 
  17   5   0      923.48     1030.90    130.66 o 
  18   5   0     1403.78     1578.03    129.03 o 
   0   6   0    22495.84    21793.45    610.21 o 
   1   6   0     6425.01     6828.36    160.04 o 
   2   6   0    26126.40    25557.92    408.23 o 
   3   6   0     1996.15     1982.36     56.94 o 
   4   6   0    31623.60    31815.09    745.02 o 
   5   6   0       63.01      178.93     38.31 o 
   6   6   0      750.10      621.59     37.01 o 
   7   6   0      999.23      885.31     45.54 o 
   8   6   0     1065.11     1040.97     51.48 o 
   9   6   0     2232.38     2454.94    132.82 o 
  10   6   0     1402.03     1330.24     65.51 o 
  11   6   0      309.82      317.44     61.14 o 
  12   6   0      663.55      684.06     57.70 o 
  13   6   0      161.47      145.44     34.78 o 
  14   6   0     5792.82     6054.02    224.33 o 
  15   6   0      657.32      564.97     62.54 o 
  16   6   0     3082.99     3074.79    130.34 o 
  17   6   0     1365.98     1436.13     97.58 o 
  18   6   0      235.47      144.83     54.87 o 
   1   7   0       60.39       53.99     19.29 o 
   2   7   0     5878.94     5882.55    120.26 o 
   3   7   0     9175.47     8943.95    248.83 o 
   4   7   0    26754.65    26319.68    431.37 o 
   5   7   0    13495.42    13973.82    252.88 o 
   6   7   0    71532.13    70044.59   1084.67 o 
   7   7   0     2565.07     2609.35     82.15 o 
   8   7   0    37633.59    36334.70    601.41 o 
   9   7   0      731.16      713.71     49.73 o 
  10   7   0    11066.38    10936.60    372.79 o 
  11   7   0    10255.83     9772.22    241.65 o 
  12   7   0        4.13       10.40     21.83 o 
  13   7   0     2250.85     2165.86     97.20 o 
  14   7   0     3171.15     3424.54    195.57 o 
  15   7   0    11382.93    10784.63    311.97 o 
  16   7   0     6208.44     6347.87    287.39 o 
  17   7   0     7309.65     7056.34    215.66 o 
   0   8   0    70752.77    68910.02   1831.67 o 
   1   8   0    24176.84    24464.91    493.64 o 
   2   8   0    52252.54    52980.68    821.92 o 
   3   8   0     3020.65     2886.18     80.62 o 
   4   8   0    26235.58    26522.68    439.23 o 
   5   8   0       10.95       28.28     21.39 o 
   6   8   0      128.46      132.77     22.51 o 
   7   8   0     8267.20     7920.73    187.91 o 
   8   8   0     9221.97     9316.13    198.97 o 
   9   8   0    13082.21    13209.02    328.47 o 
  10   8   0    18276.57    18267.65    388.93 o 
  11   8   0    13660.81    13272.54    280.65 o 
  12   8   0    12443.32    12585.96    276.56 o 
  13   8   0     3216.32     3219.57    142.03 o 
  14   8   0    12697.89    12151.42    444.67 o 
  15   8   0       49.85       40.50     31.94 o 
  16   8   0     2524.03     2425.74    117.56 o 
  17   8   0      995.12      995.61     87.36 o 
   1   9   0      124.05      104.74     23.47 o 
   2   9   0     1078.28     1101.12     46.28 o 
   3   9   0      753.38      888.80     47.56 o 
   4   9   0     3156.53     2733.54     80.58 o 
   5   9   0        8.15       28.54     15.45 o 
   6   9   0     8316.69     8617.72    204.81 o 
   7   9   0       19.64       55.22     19.31 o 
   8   9   0     5980.53     6308.55    153.93 o 
   9   9   0       70.77       78.19     24.85 o 
  10   9   0     2043.60     2012.22     84.50 o 
  11   9   0      874.36      816.59     66.02 o 
  12   9   0      441.68      385.95     59.82 o 
  13   9   0      510.29      514.91     57.09 o 
  14   9   0        3.42       22.66     29.18 o 
  15   9   0     1828.94     1931.24    106.38 o 
  16   9   0      440.25      365.19     58.22 o 
   0  10   0      931.72     1219.58     91.32 o 
   1  10   0    28702.71    28999.82    589.11 o 
   2  10   0      937.28     1063.48     48.40 o 
   3  10   0     6482.28     6558.61    146.37 o 
   4  10   0      201.96      182.84     25.95 o 
   5  10   0      337.11      271.94     52.67 o 
   6  10   0       50.10      101.24     31.13 o 
   7  10   0     1491.92     1434.31     64.47 o 
   8  10   0      451.88      397.66     57.94 o 
   9  10   0     1718.31     1733.88    128.87 o 
  10  10   0     5128.27     5024.17    144.16 o 
  11  10   0     8326.13     8088.63    201.80 o 
  12  10   0     5799.99     5294.66    159.46 o 
  13  10   0     6533.10     6323.42    184.31 o 
  14  10   0      242.71      246.85     48.91 o 
  15  10   0     1620.95     1714.53    102.73 o 
  16  10   0      318.17      329.46     57.51 o 
   1  11   0      110.19       37.59     62.64 o 
   2  11   0     7036.96     7080.35    215.00 o 
   3  11   0    13079.81    13180.32    253.18 o 
   4  11   0    12379.55    12409.52    344.00 o 
   5  11   0    26142.65    25217.66    437.50 o 
   6  11   0     5511.81     5836.22    145.36 o 
   7  11   0    20547.39    19735.43    364.40 o 
   8  11   0     5736.42     5895.66    153.24 o 
   9  11   0     8048.57     8124.81    344.67 o 
  10  11   0       43.04       19.32     23.67 o 
  11  11   0     1352.54     1274.66     82.85 o 
  12  11   0     2359.49     2558.37    108.55 o 
  13  11   0     1348.65     1269.64     84.12 o 
  14  11   0     6559.72     6532.02    196.11 o 
  15  11   0     6655.44     6406.01    199.40 o 
   0  12   0     4459.58     4601.10    211.14 o 
   1  12   0    12495.26    13037.29    327.98 o 
   2  12   0     9718.22     9648.76    200.63 o 
   3  12   0     9268.58     9956.01    208.88 o 
   4  12   0     1389.92     1319.56     66.73 o 
   5  12   0     3876.23     3873.14    112.74 o 
   6  12   0     1694.72     1901.28     95.32 o 
   7  12   0     5141.68     4852.58    134.92 o 
   8  12   0     9136.09     8762.70    203.80 o 
   9  12   0     3077.54     2913.97    105.54 o 
  10  12   0     4860.51     5007.06    209.35 o 
  11  12   0     8172.71     7871.61    241.21 o 
  12  12   0     1852.06     1864.33     94.24 o 
  13  12   0     5817.35     6121.30    203.44 o 
  14  12   0      962.91      825.51     76.48 o 
   1  13   0     1366.59     1315.14     66.87 o 
   2  13   0      137.42      157.00     30.69 o 
   3  13   0       27.61       28.33     24.70 o 
   4  13   0       60.86       41.14     21.37 o 
   5  13   0      483.15      550.79     46.82 o 
   6  13   0      242.33      296.27     39.10 o 
   7  13   0     1437.12     1450.63     71.61 o 
   8  13   0      204.51      211.15     36.68 o 
   9  13   0      417.45      492.77     51.99 o 
  10  13   0       15.24       58.23     40.71 o 
  11  13   0      190.05      294.93     58.73 o 
  12  13   0       33.57       39.54     39.17 o 
  13  13   0      238.88      221.63     58.88 o 
   0  14   0    18544.50    18956.42    616.02 o 
   1  14   0     1737.29     1697.30     92.07 o 
   2  14   0     6521.65     6930.82    209.59 o 
   3  14   0     2626.13     2571.62    118.31 o 
   4  14   0     1085.59      982.83     78.21 o 
   5  14   0      193.22      249.18     46.44 o 
   6  14   0       92.37      134.30     44.46 o 
   7  14   0      348.08      382.28     58.73 o 
   8  14   0     1891.41     1940.24    212.25 o 
   9  14   0     3796.05     3815.98    213.11 o 
  10  14   0     4876.03     4707.90    190.13 o 
  11  14   0     2572.17     2549.19    140.70 o 
  12  14   0     3498.53     3354.48    166.97 o 
   1  15   0     2015.34     2211.64    109.77 o 
   2  15   0     5989.75     6246.70    166.92 o 
   3  15   0     4831.02     4984.97    180.64 o 
   4  15   0     8705.77     9094.85    266.13 o 
   5  15   0     5582.70     5791.71    339.50 o 
   6  15   0     8253.19     8701.76    265.23 o 
   7  15   0     4476.17     4774.06    184.47 o 
   8  15   0     7200.53     6889.56    234.93 o 
   9  15   0     3010.55     3057.00    149.65 o 
  10  15   0     1139.25     1171.78    102.77 o 
   0  16   0    10947.94    10745.92    418.53 o 
   1  16   0     5496.66     5717.83    195.95 o 
   2  16   0     2738.39     2965.03    139.66 o 
   3  16   0      843.16      880.25     82.77 o 
   4  16   0      392.36      491.98     66.60 o 
   5  16   0        3.25       28.22     39.34 o 
   6  16   0       29.92       21.20     33.96 o 
   7  16   0      265.58      419.92     67.08 o 
   8  16   0      680.40      721.00     82.37 o 
   1  17   0       12.90       35.65     35.36 o 
   2  17   0        3.88       -0.47     30.25 o 
   3  17   0        3.36      -15.69     30.51 o 
   4  17   0      661.06      755.40     82.26 o 
   5  17   0      330.02      276.38     57.37 o 
 -19   1   1     2463.22     2558.41    160.65 o 
 -18   1   1     2117.38     2086.40    195.87 o 
 -17   1   1      667.50      581.42     82.66 o 
 -16   1   1       19.34       24.20     35.53 o 
 -15   1   1      430.88      592.25     78.12 o 
 -14   1   1     1503.21     1445.78     85.33 o 
 -13   1   1     2572.92     2897.60    111.78 o 
 -12   1   1    10502.63    10584.80    307.58 o 
 -11   1   1    21039.88    21633.00    444.16 o 
 -10   1   1    11567.79    11294.42    240.92 o 
  -9   1   1    24301.73    23427.67    413.60 o 
  -8   1   1    10000.32    10037.05    178.64 o 
  -7   1   1     3388.49     3121.15     76.93 o 
  -6   1   1     5303.87     5144.49    101.05 o 
  -5   1   1     2488.83     2301.26     63.79 o 
  -4   1   1      645.66      458.59     15.09 o 
  -3   1   1    40679.34    38954.07    587.11 o 
  -2   1   1     1393.63     1867.09     29.25 o 
  -1   1   1    39287.26    38883.97    512.07 o 
   0   1   1    42133.14    41976.40    741.63 o 
   1   1   1    48702.11    49972.76    759.67 o 
   2   1   1    53542.49    49453.07    750.32 o 
   3   1   1      481.40      933.65     51.66 o 
   4   1   1    14874.51    13741.63    514.46 o 
   5   1   1     1558.09     1566.68     42.42 o 
   6   1   1      200.33      344.94     22.59 o 
   7   1   1     3228.63     3084.93     71.49 o 
   8   1   1     5570.69     5665.58    111.81 o 
   9   1   1     4400.09     4624.35    100.45 o 
  10   1   1    15143.04    15371.87    285.54 o 
  11   1   1     9283.29     9523.61    199.75 o 
  12   1   1    14425.78    14401.05    290.35 o 
  13   1   1    13727.86    14338.28    295.05 o 
  14   1   1     5065.96     5183.66    193.47 o 
  15   1   1     2012.92     2044.29    119.31 o 
  16   1   1      423.47      378.20     64.32 o 
  17   1   1      221.28      157.60     49.71 o 
  18   1   1      108.12       88.51     50.78 o 
  19   1   1      309.11      376.33     71.81 o 
 -19   2   1     2757.00     2793.63    263.72 o 
 -18   2   1     7360.72     7462.84    274.54 o 
 -17   2   1    11177.17    11617.65    357.86 o 
 -16   2   1    15617.82    15472.71    571.47 o 
 -15   2   1    16155.83    16030.95    347.99 o 
 -14   2   1    19304.56    19186.96    390.93 o 
 -13   2   1     8593.04     8534.70    215.02 o 
 -12   2   1     3574.16     3390.87    118.09 o 
 -11   2   1     3196.44     2983.96    105.36 o 
 -10   2   1       54.67       63.60     32.25 o 
  -9   2   1     3156.22     3341.93    138.76 o 
  -8   2   1     6237.28     6165.83    145.59 o 
  -7   2   1    46292.27    45838.68   1610.57 o 
  -6   2   1    28861.87    28698.94    939.27 o 
  -5   2   1    60862.23    58874.58    781.41 o 
  -4   2   1    46445.99    47570.94    566.01 o 
  -3   2   1    54866.54    54087.63    637.38 o 
  -2   2   1    53821.88    53593.75    629.02 o 
  -1   2   1    13688.64    14433.66    227.68 o 
   0   2   1     2723.89     2739.04     56.71 o 
   1   2   1        0.56       19.80     16.17 o 
   2   2   1      543.63      542.86     35.50 o 
   3   2   1    12862.79    13268.59    170.54 o 
   4   2   1    22500.53    22424.53    280.41 o 
   5   2   1    24004.89    24237.95    305.89 o 
   6   2   1    41777.20    40703.71    499.68 o 
   7   2   1    27163.54    26916.05    387.00 o 
   8   2   1    38394.51    37322.84    738.59 o 
   9   2   1    33763.42    34314.09    646.43 o 
  10   2   1    12544.68    12265.82    238.05 o 
  11   2   1     8057.92     7528.61    259.33 o 
  12   2   1       62.10      140.80     28.47 o 
  13   2   1      380.75      399.28     67.72 o 
  14   2   1     3425.48     3548.25    120.65 o 
  15   2   1     5351.03     5317.38    201.89 o 
  16   2   1    11754.19    11730.03    343.24 o 
  17   2   1     7206.23     7151.26    444.22 o 
  18   2   1     7887.01     8398.99    440.12 o 
  19   2   1     5657.17     5817.06    236.43 o 
 -19   3   1     1788.80     1812.25    139.63 o 
 -18   3   1     2515.56     2509.22    151.73 o 
 -17   3   1       50.17       13.79     35.63 o 
 -16   3   1      327.90      312.55     61.71 o 
 -15   3   1     2165.33     2166.61    103.87 o 
 -14   3   1      147.67      133.40     35.92 o 
 -13   3   1     1557.42     1787.70     87.51 o 
 -12   3   1     1760.92     1689.23    101.52 o 
 -11   3   1     2943.45     3181.96    112.98 o 
 -10   3   1     5978.56     5530.10    146.62 o 
  -9   3   1     7746.50     7951.56    180.26 o 
  -8   3   1     6843.83     6363.59    167.05 o 
  -7   3   1    12464.14    12592.71    237.56 o 
  -6   3   1    15855.81    16914.76    440.04 o 
  -5   3   1     2871.36     2917.88    101.92 o 
  -4   3   1        7.78       26.53     11.04 o 
  -3   3   1      954.08      838.23     22.21 o 
  -2   3   1     9774.01     9540.29    159.55 o 
  -1   3   1     3086.13     3295.76     57.11 o 
   0   3   1    13092.98    14183.49    198.36 o 
   1   3   1    66825.23    66210.90    774.15 o 
   2   3   1     1264.67     1576.00     40.63 o 
   3   3   1    24785.86    23876.72    325.63 o 
   4   3   1      325.00      377.44     30.78 o 
   5   3   1     3612.18     3581.81     70.42 o 
   6   3   1     1020.07     1216.41     38.24 o 
   7   3   1      562.75      613.35     29.82 o 
   8   3   1     5207.30     5563.98    109.77 o 
   9   3   1     2780.00     2673.37     70.83 o 
  10   3   1     7258.33     7048.88    168.74 o 
  11   3   1    10585.80    10578.11    277.65 o 
  12   3   1     9517.50     9532.76    218.25 o 
  13   3   1     6215.93     5824.97    160.15 o 
  14   3   1     4322.76     4271.09    136.44 o 
  15   3   1      282.03      227.54     52.00 o 
  16   3   1      817.26      818.34     88.68 o 
  17   3   1      103.70       48.74     42.33 o 
  18   3   1        1.00        7.63     36.99 o 
 -18   4   1      291.70      299.85     68.32 o 
 -17   4   1       94.52       81.47     36.37 o 
 -16   4   1      153.30      127.22     47.54 o 
 -15   4   1     1544.08     1735.24     97.47 o 
 -14   4   1       31.95       48.55     97.98 o 
 -13   4   1     2181.33     2278.65     98.68 o 
 -12   4   1      254.64      296.66     40.62 o 
 -11   4   1     2023.76     1878.22    122.48 o 
 -10   4   1     1404.02     1342.81     65.46 o 
  -9   4   1       57.83       58.56     18.86 o 
  -8   4   1     1508.26     1696.22     65.76 o 
  -7   4   1      345.79      513.85     36.24 o 
  -6   4   1     3779.37     4045.45     99.63 o 
  -5   4   1     6136.18     5919.57    124.74 o 
  -4   4   1     3191.15     3545.49     66.49 o 
  -3   4   1     1780.80     1786.40     54.15 o 
  -2   4   1    10464.77    10450.75    188.77 o 
  -1   4   1     1633.46     1594.26     41.71 o 
   0   4   1    12093.98    12299.97    204.18 o 
   1   4   1      137.57       93.34     10.16 o 
   2   4   1     1767.95     1766.35     47.84 o 
   3   4   1      180.39      179.26     15.40 o 
   4   4   1     4264.38     4031.90     73.68 o 
   5   4   1      254.56      314.51     22.05 o 
   6   4   1    10273.98    10154.02    161.87 o 
   7   4   1     5693.50     5958.42    109.53 o 
   8   4   1     3510.54     3353.57     85.35 o 
   9   4   1      303.57      415.54     41.66 o 
  10   4   1       74.88      102.56     24.84 o 
  11   4   1       18.08       56.68     22.40 o 
  12   4   1       75.58      178.10     33.77 o 
  13   4   1       28.49       60.54     46.49 o 
  14   4   1        1.58      -10.74     21.79 o 
  15   4   1      443.94      437.89     53.97 o 
  16   4   1       95.86       98.66     43.39 o 
  17   4   1     1942.72     1635.28    122.13 o 
  18   4   1      141.00       79.75     47.10 o 
 -18   5   1      912.79      800.64    138.62 o 
 -17   5   1     3081.04     2944.50    131.58 o 
 -16   5   1        4.06       16.75     28.96 o 
 -15   5   1      160.83      225.30     43.49 o 
 -14   5   1     1377.18     1253.18     81.73 o 
 -13   5   1     2396.04     2465.16    103.89 o 
 -12   5   1    12331.97    11912.86    263.55 o 
 -11   5   1     8085.87     8087.72    195.26 o 
 -10   5   1    17569.06    17222.93    330.88 o 
  -9   5   1    10787.51    10825.68    225.27 o 
  -8   5   1    15848.42    16015.11    362.06 o 
  -7   5   1    10900.18    11292.54    219.09 o 
  -6   5   1     3965.51     4060.87    100.93 o 
  -5   5   1     1966.23     2026.01     78.52 o 
  -4   5   1      262.72      275.32     28.48 o 
  -3   5   1     2459.10     2572.27     54.98 o 
  -2   5   1    20940.49    21745.19    349.79 o 
  -1   5   1    12759.90    12722.40    215.92 o 
   0   5   1    47666.11    48710.69    747.16 o 
   1   5   1    28259.62    27455.90    371.78 o 
   2   5   1    44381.97    45022.34    598.32 o 
   3   5   1    21109.10    20615.64    287.86 o 
   4   5   1    35454.98    35502.51    481.28 o 
   5   5   1     4761.00     4883.21     89.20 o 
   6   5   1     4614.54     4548.71     86.95 o 
   7   5   1     2814.74     2665.50     65.34 o 
   8   5   1     1123.17     1316.31     57.31 o 
   9   5   1    15359.88    15076.20    288.65 o 
  10   5   1     6922.88     6963.89    168.85 o 
  11   5   1    15126.97    15370.60    308.16 o 
  12   5   1     7760.08     7595.26    191.38 o 
  13   5   1     9817.47     9894.59    245.97 o 
  14   5   1     7478.73     7355.08    197.21 o 
  15   5   1     4608.10     4237.01    196.05 o 
  16   5   1     2259.43     2335.48    107.35 o 
  17   5   1      412.87      271.42     62.21 o 
  18   5   1       22.42       48.40     48.56 o 
 -18   6   1     3245.61     3267.81    196.28 o 
 -17   6   1     8694.27     8353.68    273.97 o 
 -16   6   1     9359.90     9337.71    251.18 o 
 -15   6   1    16897.42    16684.59    363.39 o 
 -14   6   1    12330.69    11669.69    275.59 o 
 -13   6   1     9842.59     9329.48    230.17 o 
 -12   6   1     6156.83     6221.69    170.76 o 
 -11   6   1     1017.40      961.50     65.94 o 
 -10   6   1      905.98      954.43     59.11 o 
  -9   6   1      980.09      905.06     54.26 o 
  -8   6   1    24070.50    23573.76    412.27 o 
  -7   6   1    10520.51    11362.09    289.63 o 
  -6   6   1    49030.31    46669.48    739.97 o 
  -5   6   1    20366.80    21158.07    304.09 o 
  -4   6   1    68526.80    67310.98   1137.62 o 
  -3   6   1    17912.98    17947.75    260.66 o 
  -2   6   1    27192.35    27091.98    529.56 o 
  -1   6   1     7303.87     6778.41    158.41 o 
   0   6   1     3904.80     4251.65    109.41 o 
   1   6   1      550.21      618.84     23.37 o 
   2   6   1       48.74       86.11     11.78 o 
   3   6   1     8306.84     7662.65    170.53 o 
   4   6   1     3264.47     3490.68     69.73 o 
   5   6   1    31492.87    29994.80    416.50 o 
   6   6   1    18884.69    19970.41    291.36 o 
   7   6   1    26378.16    25237.37    362.74 o 
   8   6   1    21033.57    20891.92    370.40 o 
   9   6   1    10089.72     9630.19    206.03 o 
  10   6   1    11311.23    11198.99    295.11 o 
  11   6   1      340.97      321.39     41.77 o 
  12   6   1     3551.35     3767.40    124.70 o 
  13   6   1     1346.95     1511.06    113.88 o 
  14   6   1      112.35       99.52     28.45 o 
  15   6   1     6435.36     6595.63    191.39 o 
  16   6   1     4038.12     4206.04    170.60 o 
  17   6   1    10138.52     9616.85    317.68 o 
  18   6   1     6089.79     6456.42    255.43 o 
 -17   7   1      609.98      515.63     68.25 o 
 -16   7   1      295.30      254.76     49.78 o 
 -15   7   1      317.43      228.03     46.67 o 
 -14   7   1     1265.04     1428.88    109.60 o 
 -13   7   1      403.57      320.58     47.00 o 
 -12   7   1     2660.67     2734.35    110.38 o 
 -11   7   1      816.74      827.18     96.64 o 
 -10   7   1     3753.10     3936.05    119.94 o 
  -9   7   1      940.05      894.61     54.73 o 
  -8   7   1     2393.81     2308.82     80.80 o 
  -7   7   1     1379.39     1413.81     59.15 o 
  -6   7   1      148.24      198.93     26.02 o 
  -5   7   1      203.54      174.72     17.36 o 
  -4   7   1     2828.21     2792.29     64.12 o 
  -3   7   1      252.82      322.10     30.13 o 
  -2   7   1     9512.27     9342.32    271.74 o 
  -1   7   1     6822.72     7375.39    321.49 o 
   0   7   1    16517.61    16878.50    425.61 o 
   1   7   1     3649.64     3694.44     82.02 o 
   2   7   1    16217.66    16886.36    246.02 o 
   3   7   1     4403.57     4464.17     84.53 o 
   4   7   1     5356.78     5362.72    117.07 o 
   5   7   1       38.89       34.61     10.72 o 
   6   7   1      918.65      914.59     38.45 o 
   7   7   1     3609.67     3712.22    100.67 o 
   8   7   1      199.83      206.26     72.23 o 
   9   7   1     5442.73     5601.96    142.55 o 
  10   7   1      566.01      574.82     48.49 o 
  11   7   1     4084.25     3866.59    122.55 o 
  12   7   1      846.22      821.78     62.95 o 
  13   7   1     1326.33     1212.46     94.33 o 
  14   7   1      531.58      503.68     56.98 o 
  15   7   1      875.74      823.75     61.68 o 
  16   7   1      105.84      130.66     38.77 o 
  17   7   1       20.32       18.62     31.03 o 
 -17   8   1     1521.63     1638.00    195.98 o 
 -16   8   1     2110.21     2016.85    111.86 o 
 -15   8   1     1448.28     1389.90     91.83 o 
 -14   8   1     6298.36     6216.75    195.59 o 
 -13   8   1      116.99      144.49     40.57 o 
 -12   8   1     3450.00     3468.90    122.87 o 
 -11   8   1      129.72      190.70     35.18 o 
 -10   8   1     1390.84     1531.35     73.04 o 
  -9   8   1     1008.05     1041.46     60.26 o 
  -8   8   1        7.13       11.51     15.13 o 
  -7   8   1     6228.41     6262.05    148.03 o 
  -6   8   1     2345.61     2348.58     77.52 o 
  -5   8   1     8099.75     8548.68    147.23 o 
  -4   8   1     5806.31     5583.70    127.16 o 
  -3   8   1     7057.03     6619.86    122.83 o 
  -2   8   1     1716.98     1965.52    155.75 o 
  -1   8   1     5813.41     5619.91    147.81 o 
   0   8   1     2653.01     2865.71    276.18 o 
   1   8   1     1392.52     1304.82     92.07 o 
   2   8   1       18.13       17.73      9.68 o 
   3   8   1     2495.51     2467.18     68.83 o 
   4   8   1     1071.54     1058.99     44.51 o 
   5   8   1     9592.68     9318.23    183.37 o 
   6   8   1     3499.52     3581.85     96.09 o 
   7   8   1     7626.80     7315.79    161.49 o 
   8   8   1     1323.59     1338.86     60.64 o 
   9   8   1     4326.06     4300.98    163.35 o 
  10   8   1      153.19      193.98     35.26 o 
  11   8   1      471.19      481.72     49.57 o 
  12   8   1        0.11       -1.50     22.45 o 
  13   8   1        7.05        9.52     24.72 o 
  14   8   1      121.96      125.12     36.62 o 
  15   8   1       90.94       47.36     27.01 o 
  16   8   1     2789.31     2709.50    123.40 o 
  17   8   1      271.42      221.68     50.90 o 
 -16   9   1     1015.60     1027.97     86.95 o 
 -15   9   1     1652.42     1653.22    103.06 o 
 -14   9   1      319.57      350.15     51.23 o 
 -13   9   1     6562.24     6760.11    191.41 o 
 -12   9   1     7321.02     7139.90    191.29 o 
 -11   9   1    17269.65    16668.04    336.00 o 
 -10   9   1    18640.47    18716.57    361.28 o 
  -9   9   1    14734.70    14940.85    296.93 o 
  -8   9   1     9709.75     9595.39    208.87 o 
  -7   9   1     7795.45     7553.30    172.11 o 
  -6   9   1     5607.39     5716.46    138.49 o 
  -5   9   1      219.38      221.05     31.78 o 
  -4   9   1      714.42      673.35     90.03 o 
  -3   9   1     3054.43     3333.78     79.92 o 
  -2   9   1     7945.57     7597.11    192.05 o 
  -1   9   1    18217.71    17454.00    372.76 o 
   0   9   1    13927.66    14517.46    721.59 o 
   1   9   1    48424.39    48980.76   1029.47 o 
   2   9   1     9859.03    10176.95    191.02 o 
   3   9   1    29595.92    28306.41    464.31 o 
   4   9   1     1684.75     1774.58    130.45 o 
   5   9   1     6153.99     6129.23    137.59 o 
   6   9   1      381.48      389.95     34.04 o 
   7   9   1      780.81      800.79     47.79 o 
   8   9   1    12794.19    12374.06    248.01 o 
   9   9   1     7670.18     7763.34    263.47 o 
  10   9   1    12532.35    12183.97    257.53 o 
  11   9   1    10775.37    10372.22    235.66 o 
  12   9   1    13778.82    13364.84    290.19 o 
  13   9   1     9645.46     9504.43    235.33 o 
  14   9   1     8730.24     8539.25    294.74 o 
  15   9   1     2816.20     2865.75    123.28 o 
  16   9   1     1653.27     1834.72     91.84 o 
 -16  10   1     5839.60     5557.29    210.13 o 
 -15  10   1     5859.45     5998.99    191.63 o 
 -14  10   1     9660.63     9754.21    250.94 o 
 -13  10   1     5472.09     5538.01    171.11 o 
 -12  10   1     4821.17     5041.64    212.34 o 
 -11  10   1      158.17      174.42     36.31 o 
 -10  10   1      419.72      472.63     49.05 o 
  -9  10   1     3690.10     3832.50    119.97 o 
  -8  10   1     2297.84     2190.72     93.20 o 
  -7  10   1    21549.53    22004.85    397.01 o 
  -6  10   1     4039.68     3856.17    110.38 o 
  -5  10   1    20438.98    20035.22    359.23 o 
  -4  10   1     6579.50     6516.69    150.58 o 
  -3  10   1    23222.23    23963.83    410.38 o 
  -2  10   1     7253.99     7095.94    241.27 o 
  -1  10   1     7838.21     7975.39    203.30 o 
   0  10   1     1278.92     1424.01    125.37 o 
   1  10   1      162.06      149.90     21.38 o 
   2  10   1      713.30      762.53     39.57 o 
   3  10   1     2290.61     2258.65     72.40 o 
   4  10   1    11875.71    12132.49    230.67 o 
   5  10   1    14424.46    14190.55    312.79 o 
   6  10   1    15956.99    15858.76    294.35 o 
   7  10   1    11798.79    11386.54    232.55 o 
   8  10   1    11430.51    11040.49    313.13 o 
   9  10   1    11820.20    11277.29    374.44 o 
  10  10   1     2814.13     2907.44    103.77 o 
  11  10   1     2879.46     2694.13    103.78 o 
  12  10   1      102.07       74.25     31.00 o 
  13  10   1      199.07      139.09     37.33 o 
  14  10   1     2309.63     2462.41    111.54 o 
  15  10   1     1345.28     1390.35     92.51 o 
 -15  11   1      237.22      322.41     55.71 o 
 -14  11   1       12.09        8.60     31.74 o 
 -13  11   1      693.46      746.76     68.90 o 
 -12  11   1        5.79       21.02     37.17 o 
 -11  11   1     1667.77     1664.83    111.66 o 
 -10  11   1       13.47       19.35     23.31 o 
  -9  11   1      789.84      737.01     56.71 o 
  -8  11   1      117.88       70.13     24.98 o 
  -7  11   1     1696.12     1814.20    131.29 o 
  -6  11   1     1821.39     1660.18     71.28 o 
  -5  11   1       76.77       83.05     23.06 o 
  -4  11   1      793.58      737.69     48.28 o 
  -3  11   1     2326.36     2412.17    112.32 o 
  -2  11   1      897.30      879.04     48.81 o 
  -1  11   1     1914.87     2038.76     87.23 o 
   0  11   1      306.77      349.77     40.76 o 
   1  11   1      342.91      318.83     55.07 o 
   2  11   1      152.44      154.98     23.59 o 
   3  11   1      348.64      383.93     39.44 o 
   4  11   1      208.84      233.82     31.09 o 
   5  11   1     1758.44     1698.87     70.28 o 
   6  11   1       90.08       89.92     23.34 o 
   7  11   1       49.22       44.75     26.92 o 
   8  11   1     3094.33     3095.97    101.72 o 
   9  11   1       41.47        2.93     19.93 o 
  10  11   1     1148.55     1169.80     69.18 o 
  11  11   1      210.56      337.37     45.27 o 
  12  11   1      272.85      319.60     61.05 o 
  13  11   1        7.34       10.85     34.72 o 
  14  11   1      250.05      323.44     66.65 o 
  15  11   1      505.87      506.58     81.58 o 
 -14  12   1     1245.98     1204.48     88.93 o 
 -13  12   1     2378.29     2260.22    108.77 o 
 -12  12   1      340.61      252.24     54.75 o 
 -11  12   1     1596.33     1589.69     87.44 o 
 -10  12   1      295.30      321.36     64.36 o 
  -9  12   1        2.18       30.69     26.88 o 
  -8  12   1     3310.28     2892.12    104.13 o 
  -7  12   1     2691.44     2568.89    118.57 o 
  -6  12   1     9282.20     9416.15    241.45 o 
  -5  12   1     3249.52     3203.18    108.98 o 
  -4  12   1    13785.90    13772.62    272.86 o 
  -3  12   1     4568.66     4385.46    105.83 o 
  -2  12   1     9004.14     9474.18    200.98 o 
  -1  12   1     3202.04     3070.91    115.98 o 
   0  12   1     3509.29     3500.24    124.59 o 
   1  12   1       73.65       51.21     24.67 o 
   2  12   1      412.15      410.12     38.73 o 
   3  12   1     4185.72     4135.37    198.26 o 
   4  12   1     2804.30     2930.12    118.33 o 
   5  12   1     4445.47     4488.42    343.60 o 
   6  12   1     5436.76     5017.97    416.91 o 
   7  12   1     2215.45     2486.17    161.30 o 
   8  12   1     6458.77     6096.00    201.81 o 
   9  12   1     2978.02     2959.08    134.72 o 
  10  12   1     2650.26     2652.64    131.00 o 
  11  12   1      218.64      107.41     87.31 o 
  12  12   1      190.69      147.29     57.69 o 
  13  12   1     1442.77     1465.08    160.45 o 
  14  12   1      572.19      640.54     89.18 o 
 -13  13   1     1529.88     1398.75     91.88 o 
 -12  13   1     6177.02     6096.14    303.86 o 
 -11  13   1     5218.04     5358.39    258.14 o 
 -10  13   1     8025.79     7658.59    200.61 o 
  -9  13   1     9873.54    10156.94    237.64 o 
  -8  13   1     6091.06     5990.90    164.10 o 
  -7  13   1     6313.77     6479.86    169.66 o 
  -6  13   1     3937.87     4225.51    127.73 o 
  -5  13   1        5.67       14.47     21.26 o 
  -4  13   1      503.17      523.41     47.05 o 
  -3  13   1     4084.60     4469.43    110.98 o 
  -2  13   1     7712.14     7731.30    178.67 o 
  -1  13   1    10648.05    11650.04    292.34 o 
   0  13   1    17511.96    18002.64    410.69 o 
   1  13   1    10128.32    10719.14    593.32 o 
   2  13   1    20622.83    21484.82    389.00 o 
   3  13   1     5119.18     5103.11    170.58 o 
   4  13   1    11998.89    11968.41    306.80 o 
   5  13   1      682.74      724.00     66.61 o 
   6  13   1     3620.53     3903.71    150.99 o 
   7  13   1      309.64      307.25     51.28 o 
   8  13   1     1023.02     1104.41     86.21 o 
   9  13   1     3256.23     3145.53    143.13 o 
  10  13   1     4587.36     4590.38    182.97 o 
  11  13   1     8691.72     8326.46    270.85 o 
  12  13   1     6189.16     5984.33    275.83 o 
  13  13   1     7215.67     7475.36    482.71 o 
 -11  14   1     1205.54     1209.32     81.91 o 
 -10  14   1      265.26      269.50     44.42 o 
  -9  14   1       50.02       62.16     30.41 o 
  -8  14   1     3142.87     3221.97    117.00 o 
  -7  14   1     3631.02     3815.67    126.42 o 
  -6  14   1     7057.16     6961.59    180.25 o 
  -5  14   1     4041.52     4575.42    159.46 o 
  -4  14   1     9402.46     9156.06    211.51 o 
  -3  14   1     4499.00     4896.56    139.65 o 
  -2  14   1     7221.75     7359.55    177.41 o 
  -1  14   1     1769.72     1918.82     97.19 o 
   0  14   1     1734.21     1955.25     97.64 o 
   1  14   1       10.37       -7.18     22.09 o 
   2  14   1        5.40        0.78     23.20 o 
   3  14   1     1715.99     1712.08    105.32 o 
   4  14   1     2804.99     2659.01    132.80 o 
   5  14   1     3784.12     3789.63    150.17 o 
   6  14   1     6065.65     6144.20    230.77 o 
   7  14   1     2655.53     2503.18    220.10 o 
   8  14   1     5542.46     5545.35    199.44 o 
   9  14   1     3454.92     3491.82    169.32 o 
  10  14   1     2595.19     2474.59    137.23 o 
  11  14   1      539.14      582.22     79.59 o 
 -10  15   1        0.91       -4.24     33.59 o 
  -9  15   1      129.32      197.92     52.14 o 
  -8  15   1        7.58        8.48     33.53 o 
  -7  15   1      154.28      106.78     40.57 o 
  -6  15   1       62.23       69.51     29.09 o 
  -5  15   1        8.01       25.61     25.19 o 
  -4  15   1      229.47      248.93     40.23 o 
  -3  15   1      170.71      112.05     31.46 o 
  -2  15   1      244.18      260.03     39.10 o 
  -1  15   1      283.41      359.65     42.92 o 
   0  15   1      604.73      576.77     62.65 o 
   1  15   1      207.75      285.55     49.16 o 
   2  15   1      300.60      291.12     50.63 o 
   3  15   1        2.12       -2.80     26.37 o 
   4  15   1       28.33       71.48     31.59 o 
   5  15   1       98.12      129.12     40.15 o 
   6  15   1       23.28       52.43     35.81 o 
   7  15   1      164.87      160.42     44.86 o 
   8  15   1      108.34      101.54     41.28 o 
   9  15   1       83.89       69.69     39.45 o 
  10  15   1      239.42      299.70     65.72 o 
  -8  16   1      346.61      301.32     58.88 o 
  -7  16   1     3721.94     4156.74    176.69 o 
  -6  16   1     1767.09     1614.22    110.24 o 
  -5  16   1     7851.80     8692.95    268.78 o 
  -4  16   1     4734.12     4839.49    306.64 o 
  -3  16   1     7317.11     8007.34    252.20 o 
  -2  16   1     3756.06     3903.43    131.70 o 
  -1  16   1     3051.20     3181.28    152.60 o 
   0  16   1     1183.66     1045.30    121.02 o 
   1  16   1       10.79       26.25     32.09 o 
   2  16   1      490.75      492.47     66.44 o 
   3  16   1     1437.37     1243.92    195.52 o 
   4  16   1     3703.87     4085.60    166.21 o 
   5  16   1     4336.87     4119.42    242.89 o 
   6  16   1     5719.74     6286.15    319.19 o 
   7  16   1     4914.36     5056.16    284.71 o 
   8  16   1     4140.03     4092.28    257.06 o 
  -5  17   1      113.04      236.06     81.59 o 
  -4  17   1       84.73       43.36     56.84 o 
  -3  17   1     1404.52     1591.00    172.74 o 
  -2  17   1     2939.73     3236.27    234.36 o 
  -1  17   1     5877.59     5720.65    292.73 o 
   0  17   1     6519.50     6745.81    323.29 o 
   1  17   1     9556.15    10502.69    434.06 o 
   2  17   1     4832.83     4812.42    268.15 o 
   3  17   1     5692.05     5664.50    294.61 o 
   4  17   1     1664.70     1917.52    169.49 o 
   5  17   1     1300.60     1393.85    151.74 o 
 -19   0   2     9015.05     8750.73    443.62 o 
 -18   0   2     3532.68     3672.72    263.72 o 
 -17   0   2     7386.49     8320.77    412.73 o 
 -16   0   2      286.70      365.45     96.44 o 
 -15   0   2     3891.77     4017.17    255.52 o 
 -14   0   2     9269.65     9580.42    293.22 o 
 -13   0   2     3760.19     3917.70    164.62 o 
 -12   0   2    21114.06    21210.09    500.25 o 
 -11   0   2      105.87      100.73     41.22 o 
 -10   0   2    67489.92    64196.69   1999.88 o 
  -9   0   2     8230.76     8334.40    231.48 o 
  -8   0   2    57544.58    55027.46    867.94 o 
  -7   0   2    10626.22    10491.04    341.14 o 
  -6   0   2    44963.64    46358.82    742.37 o 
  -5   0   2       42.03       72.29     27.18 o 
  -4   0   2     2861.96     2870.13     91.13 o 
  -3   0   2     1454.38     1361.77     41.61 o 
  -2   0   2      103.04       42.14     22.78 o 
  -1   0   2    20024.97    18407.07    359.50 o 
   0   0   2     2912.82     3277.71    105.66 o 
   1   0   2    18934.31    18618.98    363.61 o 
   2   0   2   172044.06   168733.31   3098.58 o 
   3   0   2    58746.81    57413.09   1077.73 o 
   4   0   2    63647.18    61083.89   1151.16 o 
   5   0   2     1928.59     1988.90    122.73 o 
   6   0   2    35316.72    34375.76    680.11 o 
   7   0   2     4395.00     4253.19    129.32 o 
   8   0   2    12617.83    12040.85    285.19 o 
   9   0   2    23445.65    23942.70    512.26 o 
  10   0   2     1331.93     1509.05     80.17 o 
  11   0   2    21846.80    21901.71    487.52 o 
  12   0   2     8435.27     8758.84    244.71 o 
  13   0   2    19656.81    18344.33    627.97 o 
  14   0   2    13428.05    12435.92    479.47 o 
  15   0   2     9241.29     9565.26    409.31 o 
  16   0   2      525.57      565.66    105.14 o 
  17   0   2     1360.26     1473.05    157.20 o 
  18   0   2      761.97      750.35    127.16 o 
 -19   1   2      877.39      891.66    107.06 o 
 -18   1   2     6587.04     7212.56    272.80 o 
 -17   1   2       94.92       68.65     43.86 o 
 -16   1   2    17176.56    17635.08    545.46 o 
 -15   1   2      104.75      144.80     38.61 o 
 -14   1   2    15071.49    14992.51    378.90 o 
 -13   1   2     5228.99     5340.85    139.03 o 
 -12   1   2     3426.86     3498.21    125.97 o 
 -11   1   2     1183.16     1197.64     59.71 o 
 -10   1   2      349.88      346.50     34.84 o 
  -9   1   2     1302.94     1377.30     56.45 o 
  -8   1   2     9333.60     9174.76    144.13 o 
  -7   1   2      276.62      308.75     21.04 o 
  -6   1   2   101109.62    97674.50   2595.94 o 
  -5   1   2     4701.44     5094.66     75.60 o 
  -4   1   2    92425.58    90327.49   1300.16 o 
  -3   1   2     1002.72     1030.41     24.25 o 
  -2   1   2    45242.49    45379.38    490.44 o 
  -1   1   2     1599.95     1550.94     31.27 o 
   0   1   2    19477.10    18681.81    301.36 o 
   1   1   2    32686.66    33866.51    672.23 o 
   2   1   2    83621.88    84182.95   1267.45 o 
   3   1   2     9925.34    10137.87    269.17 o 
   4   1   2      108.09      147.48     14.61 o 
   5   1   2    16428.59    16946.60    251.70 o 
   6   1   2    10459.14    10900.77    177.53 o 
   7   1   2    14089.48    13710.58    244.03 o 
   8   1   2    13807.11    13944.93    258.66 o 
   9   1   2     3257.07     3144.32     81.59 o 
  10   1   2    10399.74    10798.19    192.94 o 
  11   1   2     1207.93     1288.72     74.13 o 
  12   1   2     6091.94     6264.63    161.60 o 
  13   1   2     3268.04     3286.99    183.89 o 
  14   1   2      352.42      304.44     54.57 o 
  15   1   2     3933.73     3828.38    164.62 o 
  16   1   2      328.95      424.61     66.85 o 
  17   1   2     7368.29     6877.17    342.06 o 
  18   1   2      486.65      430.55    147.39 o 
 -18   2   2      461.56      590.72     88.37 o 
 -17   2   2     1966.66     1957.37    111.36 o 
 -16   2   2     2672.04     2316.31    112.87 o 
 -15   2   2     4362.66     4626.24    158.51 o 
 -14   2   2     4420.30     4713.95    205.50 o 
 -13   2   2     3105.03     3189.06    121.02 o 
 -12   2   2     2313.26     2243.30    127.88 o 
 -11   2   2    12858.66    13496.02    416.17 o 
 -10   2   2     4209.23     4508.60    112.19 o 
  -9   2   2    19840.36    19277.24    307.18 o 
  -8   2   2     8366.86     8082.59    129.44 o 
  -7   2   2     8248.53     7728.30    110.07 o 
  -6   2   2    33878.01    33716.54    382.06 o 
  -5   2   2     5909.09     6072.19     86.72 o 
  -4   2   2     1161.19     1037.26     26.23 o 
  -3   2   2     7769.13     7960.61    101.87 o 
  -2   2   2    10514.62    10388.82    125.00 o 
  -1   2   2       18.24      113.56     32.48 o 
   0   2   2    10235.81     9612.23    169.03 o 
   1   2   2    67993.87    67135.63   1362.95 o 
   2   2   2    15982.78    16103.64    230.10 o 
   3   2   2     1979.04     1932.18     46.22 o 
   4   2   2     8963.50     9705.33    251.55 o 
   5   2   2     1758.82     1686.40     47.12 o 
   6   2   2    11809.40    12575.86    200.22 o 
   7   2   2     2921.78     3005.75     93.35 o 
   8   2   2     3366.08     3375.77     82.41 o 
   9   2   2     8846.75     9511.97    172.00 o 
  10   2   2     7230.58     7615.59    149.92 o 
  11   2   2     2444.51     2441.30     75.71 o 
  12   2   2     4711.19     4882.67    139.16 o 
  13   2   2      333.67      450.52    104.34 o 
  14   2   2     1412.93     1560.82    126.92 o 
  15   2   2        6.36       22.74     31.91 o 
  16   2   2      333.28      247.95     56.04 o 
  17   2   2       48.24       82.58     60.51 o 
  18   2   2      501.34      418.35     72.54 o 
 -18   3   2       15.28       51.93     37.52 o 
 -17   3   2    11174.88    11400.27    354.12 o 
 -16   3   2     1633.30     1850.21    136.00 o 
 -15   3   2    19759.79    19343.75    557.04 o 
 -14   3   2    10958.38    10613.96    393.70 o 
 -13   3   2    15089.69    15536.18    333.92 o 
 -12   3   2     3939.20     3655.25    124.85 o 
 -11   3   2     8060.78     8683.94    207.12 o 
 -10   3   2     3212.03     3012.14    102.20 o 
  -9   3   2     1266.15     1288.56     70.84 o 
  -8   3   2       25.68       26.52     12.02 o 
  -7   3   2    21742.35    20963.98    274.53 o 
  -6   3   2      341.25      362.85     20.50 o 
  -5   3   2    62856.61    61170.31    665.91 o 
  -4   3   2     1890.23     2080.81     39.99 o 
  -3   3   2    81765.60    77623.66    831.48 o 
  -2   3   2      532.59      617.63     20.17 o 
  -1   3   2    63333.09    61389.78    809.96 o 
   0   3   2     7100.50     7611.33    141.89 o 
   1   3   2    10006.44    10171.29    152.21 o 
   2   3   2    19678.60    21187.92    297.60 o 
   3   3   2      455.27      419.45     36.19 o 
   4   3   2    24268.99    24305.92    344.81 o 
   5   3   2     5220.13     5319.64    100.94 o 
   6   3   2    27930.89    27950.62    400.44 o 
   7   3   2    24581.75    25175.21    443.12 o 
   8   3   2    20883.08    20371.99    311.50 o 
   9   3   2    21421.33    21747.66    334.12 o 
  10   3   2     8664.68     8631.45    164.30 o 
  11   3   2     7680.91     7844.78    186.34 o 
  12   3   2       20.57       22.27     21.82 o 
  13   3   2     2311.83     2364.61     95.87 o 
  14   3   2     1966.36     1966.86     90.46 o 
  15   3   2      287.83      385.97     50.57 o 
  16   3   2     9827.49     9772.46    303.48 o 
  17   3   2      950.55      987.37     98.79 o 
  18   3   2    10041.47     9946.62    320.62 o 
 -18   4   2    10788.82    10451.60    440.38 o 
 -17   4   2     2062.92     1900.58    111.39 o 
 -16   4   2     7455.64     7022.14    209.94 o 
 -15   4   2     1559.91     1618.98    161.73 o 
 -14   4   2     2025.53     1781.51    209.00 o 
 -13   4   2    15086.73    15093.68    406.65 o 
 -12   4   2       58.47       63.96     27.14 o 
 -11   4   2    32273.06    31209.50    550.37 o 
 -10   4   2     4094.36     3938.40    119.50 o 
  -9   4   2    67102.03    64659.21   1339.27 o 
  -8   4   2    13362.58    12947.90    315.76 o 
  -7   4   2    66714.48    65649.24    880.85 o 
  -6   4   2    17390.42    18126.11    271.18 o 
  -5   4   2    53763.01    54866.24    659.55 o 
  -4   4   2     1300.86     1398.74     59.78 o 
  -3   4   2      584.97      522.57     34.49 o 
  -2   4   2     2081.14     1837.63     42.83 o 
  -1   4   2    13083.24    13801.99    200.96 o 
   0   4   2    26309.06    25086.34    346.38 o 
   1   4   2    59822.61    61893.57    820.79 o 
   2   4   2    16984.63    17000.66    245.98 o 
   3   4   2    75199.16    73075.95    970.04 o 
   4   4   2     8809.66     9223.03    170.62 o 
   5   4   2    65487.22    63478.05    853.96 o 
   6   4   2      937.99     1180.89     47.99 o 
   7   4   2    20107.28    19473.06    361.89 o 
   8   4   2    12268.53    12163.06    258.27 o 
   9   4   2       32.58       78.99     18.32 o 
  10   4   2    24341.11    24095.94    434.00 o 
  11   4   2     4813.31     5024.40    141.41 o 
  12   4   2    21800.76    21568.46    407.77 o 
  13   4   2     5803.86     6166.37    196.66 o 
  14   4   2    12235.20    10928.65    271.34 o 
  15   4   2     8509.72     8574.04    219.53 o 
  16   4   2     5619.48     5622.30    216.40 o 
  17   4   2     2223.69     2246.14    134.66 o 
  18   4   2      335.74      406.82     74.44 o 
 -18   5   2        1.81       -2.69     32.10 o 
 -17   5   2     7851.10     8080.33    236.27 o 
 -16   5   2      111.35      150.20     42.19 o 
 -15   5   2    11499.86    11074.51    273.99 o 
 -14   5   2      386.15      398.62     52.27 o 
 -13   5   2     8191.45     8201.29    211.75 o 
 -12   5   2       77.02      144.84     31.61 o 
 -11   5   2     2409.64     2413.29     94.62 o 
 -10   5   2     7776.27     7663.23    183.11 o 
  -9   5   2     4592.19     4184.89    119.32 o 
  -8   5   2     2353.22     2315.70     80.23 o 
  -7   5   2    18156.54    18462.21    330.35 o 
  -6   5   2      243.13      301.47     34.10 o 
  -5   5   2    24473.03    25197.35    321.21 o 
  -4   5   2      220.96      257.29     31.95 o 
  -3   5   2    17622.55    17543.97    229.69 o 
  -2   5   2     1621.14     1878.14     45.35 o 
  -1   5   2    24824.18    24540.83    385.12 o 
   0   5   2     8298.89     8681.80    207.66 o 
   1   5   2    21313.15    20733.22    295.43 o 
   2   5   2    10749.54    10170.64    139.66 o 
   3   5   2     2047.15     1832.46     56.15 o 
   4   5   2    11429.57    10609.91    150.37 o 
   5   5   2       23.31       55.75     28.50 o 
   6   5   2    12397.86    12299.53    176.91 o 
   7   5   2    12762.78    12692.98    184.98 o 
   8   5   2     1350.14     1360.42     49.97 o 
   9   5   2    18976.76    18779.87    415.17 o 
  10   5   2      955.14     1135.61    102.92 o 
  11   5   2     9347.77     9515.96    218.68 o 
  12   5   2      307.39      467.96     49.80 o 
  13   5   2     1213.10     1110.36     76.69 o 
  14   5   2      136.18       76.35     30.63 o 
  15   5   2        2.13       61.61     30.04 o 
  16   5   2     4412.91     4394.72    151.36 o 
  17   5   2      127.81      119.38     48.26 o 
  18   5   2     4201.60     4189.21    278.14 o 
 -17   6   2     2523.71     2472.17    123.98 o 
 -16   6   2       59.52       38.65     31.79 o 
 -15   6   2     3785.47     3866.82    145.70 o 
 -14   6   2     3277.04     3368.97    129.41 o 
 -13   6   2     2984.29     3164.38    121.09 o 
 -12   6   2     8329.83     7916.58    201.84 o 
 -11   6   2      738.65      687.32     56.07 o 
 -10   6   2    11094.84    10530.04    230.29 o 
  -9   6   2     2083.12     2022.47     79.12 o 
  -8   6   2    14949.86    14786.89    283.18 o 
  -7   6   2      368.80      321.48     32.63 o 
  -6   6   2    13978.18    14480.20    223.12 o 
  -5   6   2      517.14      602.54     38.87 o 
  -4   6   2    10049.45    10744.27    154.60 o 
  -3   6   2        1.94      101.50     37.27 o 
  -2   6   2     6303.60     6813.72    116.92 o 
  -1   6   2     1853.60     1988.31     49.00 o 
   0   6   2     4655.29     4439.64     70.48 o 
   1   6   2     2047.33     2317.90     44.89 o 
   2   6   2    17100.58    17115.72    222.92 o 
   3   6   2       57.75       61.99     11.29 o 
   4   6   2    20361.34    20007.85    261.62 o 
   5   6   2        7.10       32.19     10.85 o 
   6   6   2     8830.89     8394.02    132.08 o 
   7   6   2      937.40      825.35     76.65 o 
   8   6   2     4607.44     4491.18    103.99 o 
   9   6   2     3185.68     2885.40    178.72 o 
  10   6   2      395.96      367.29     48.15 o 
  11   6   2     5278.58     5067.42    161.21 o 
  12   6   2      212.25      217.41     41.63 o 
  13   6   2     5896.53     5927.06    172.60 o 
  14   6   2     1378.37     1309.37     81.25 o 
  15   6   2      279.77      339.48     50.81 o 
  16   6   2      615.53      437.81     57.93 o 
  17   6   2      324.66      321.20     52.00 o 
 -17   7   2      849.69      885.08     84.97 o 
 -16   7   2    10198.45     8996.56    519.71 o 
 -15   7   2     5689.08     5911.16    269.40 o 
 -14   7   2    16363.43    15393.93    376.88 o 
 -13   7   2     7741.08     7751.58    231.23 o 
 -12   7   2    15973.90    14901.75    390.62 o 
 -11   7   2      628.63      645.41     54.92 o 
 -10   7   2      147.31      201.79     34.06 o 
  -9   7   2        4.38       -4.01     17.80 o 
  -8   7   2     4595.34     4635.36    127.35 o 
  -7   7   2     3875.16     4029.47    110.56 o 
  -6   7   2    21943.00    21650.89    377.31 o 
  -5   7   2     3970.74     4094.93     85.63 o 
  -4   7   2    50741.56    48335.89    592.03 o 
  -3   7   2    12845.40    14004.67    194.60 o 
  -2   7   2    72182.01    71661.70    957.22 o 
  -1   7   2     3442.22     3521.97    122.90 o 
   0   7   2    27433.38    27083.45    338.29 o 
   1   7   2       46.94      102.83     11.49 o 
   2   7   2      665.18      766.64     26.22 o 
   3   7   2     2082.78     2173.84     48.56 o 
   4   7   2     2063.14     1861.31     46.07 o 
   5   7   2    23043.50    23936.32    312.42 o 
   6   7   2     9509.94     9130.98    142.31 o 
   7   7   2    18115.01    17815.52    281.51 o 
   8   7   2    19154.46    18871.82    300.10 o 
   9   7   2    17559.60    17316.91    285.39 o 
  10   7   2    10825.60    11008.80    206.58 o 
  11   7   2     3949.83     4009.04    129.41 o 
  12   7   2     4882.90     4857.33    148.65 o 
  13   7   2      178.66      222.72     49.36 o 
  14   7   2       82.61      104.74     34.12 o 
  15   7   2     5306.83     5169.05    256.45 o 
  16   7   2      482.01      459.27     61.59 o 
  17   7   2    11680.55    11423.14    382.78 o 
 -17   8   2     4152.65     4033.92    162.48 o 
 -16   8   2      356.71      317.06     59.00 o 
 -15   8   2     3103.10     3218.68    186.76 o 
 -14   8   2     1355.18     1407.47     89.63 o 
 -13   8   2      162.80      144.94     46.11 o 
 -12   8   2    11027.22    11140.08    257.03 o 
 -11   8   2     7198.73     7013.51    182.47 o 
 -10   8   2    25939.29    26034.83    471.02 o 
  -9   8   2     3902.02     3864.78    142.60 o 
  -8   8   2    23528.14    23117.14    413.80 o 
  -7   8   2     1412.23     1447.82     79.79 o 
  -6   8   2    24523.17    24306.22    420.72 o 
  -5   8   2      449.47      457.86     28.51 o 
  -4   8   2     7177.89     7785.28    139.32 o 
  -3   8   2      429.13      466.90     27.98 o 
  -2   8   2     4485.16     4624.49     93.87 o 
  -1   8   2     4120.08     4233.60     88.77 o 
   0   8   2    26304.49    26067.19    330.13 o 
   1   8   2    17337.54    17711.89    234.45 o 
   2   8   2    46016.55    46080.13    563.14 o 
   3   8   2    13775.32    13883.39    207.58 o 
   4   8   2    24549.36    25120.56    326.20 o 
   5   8   2     1299.00     1215.01     51.70 o 
   6   8   2     5994.88     6046.37    115.72 o 
   7   8   2        7.08       33.36     15.05 o 
   8   8   2      644.00      643.23     40.90 o 
   9   8   2     4637.22     4579.13    117.32 o 
  10   8   2      371.65      366.58     39.96 o 
  11   8   2     9557.21     9991.26    199.21 o 
  12   8   2     2713.79     2725.25     92.44 o 
  13   8   2    14227.69    13778.02    307.27 o 
  14   8   2     5485.54     5356.15    170.02 o 
  15   8   2     3109.30     3278.74    132.47 o 
  16   8   2     2597.06     2717.76    122.70 o 
 -16   9   2     2021.85     2046.88    117.13 o 
 -15   9   2        7.83       58.26     33.89 o 
 -14   9   2     4204.08     4146.54    407.69 o 
 -13   9   2      335.17      246.86     43.57 o 
 -12   9   2     3922.92     3849.52    133.26 o 
 -11   9   2      221.37      159.50     33.81 o 
 -10   9   2     1623.14     1407.49    101.79 o 
  -9   9   2      383.56      373.88     58.03 o 
  -8   9   2     4437.89     4468.83    126.76 o 
  -7   9   2      130.66      117.73     25.70 o 
  -6   9   2     4627.66     4540.55    120.99 o 
  -5   9   2       12.02       -0.64     13.50 o 
  -4   9   2     5520.48     5583.35    112.75 o 
  -3   9   2      568.61      704.87     35.42 o 
  -2   9   2     7955.58     7969.62    163.30 o 
  -1   9   2       63.12      122.58     28.88 o 
   0   9   2     3966.79     4164.96     90.63 o 
   1   9   2     1963.95     1924.47     56.62 o 
   2   9   2     2284.57     2208.85     63.15 o 
   3   9   2     3960.76     3861.26    107.71 o 
   4   9   2      223.43      230.52     26.96 o 
   5   9   2     4349.22     4283.63    108.25 o 
   6   9   2      107.85      123.39     40.03 o 
   7   9   2       31.27       31.22     18.79 o 
   8   9   2     2314.08     2255.14     73.02 o 
   9   9   2       85.59      119.04     38.73 o 
  10   9   2     2538.49     2450.59     94.56 o 
  11   9   2        7.73       11.93     20.79 o 
  12   9   2     1862.22     1890.55     78.43 o 
  13   9   2       37.73       57.18     31.15 o 
  14   9   2        1.48       11.51     28.98 o 
  15   9   2      859.28      846.79     81.83 o 
  16   9   2        8.82       -6.55     31.57 o 
 -15  10   2      184.17      220.83     49.31 o 
 -14  10   2      157.17      115.33     37.87 o 
 -13  10   2     1794.45     1747.19     94.70 o 
 -12  10   2       85.18       68.24     29.68 o 
 -11  10   2     7219.61     6928.66    186.52 o 
 -10  10   2     1250.72     1294.09    127.07 o 
  -9  10   2    15992.00    16041.48    320.20 o 
  -8  10   2     5353.71     5221.39    199.91 o 
  -7  10   2     4109.90     4204.60    121.77 o 
  -6  10   2      315.16      372.98     40.07 o 
  -5  10   2     2013.21     1938.77     73.70 o 
  -4  10   2      473.54      528.81     41.49 o 
  -3  10   2        1.46       22.68     13.31 o 
  -2  10   2      563.10      527.82     37.22 o 
  -1  10   2      321.34      324.42     57.14 o 
   0  10   2     2335.25     2341.56     75.93 o 
   1  10   2     9314.69     9694.62    197.19 o 
   2  10   2     4587.74     4739.55    104.99 o 
   3  10   2     5816.12     5763.30    134.47 o 
   4  10   2      535.88      600.19     64.79 o 
   5  10   2     4484.97     4733.08    150.59 o 
   6  10   2     1344.94     1191.44     71.80 o 
   7  10   2     3188.28     3166.42    272.42 o 
   8  10   2     1550.16     1566.32    199.02 o 
   9  10   2      151.44      187.18     37.72 o 
  10  10   2     1940.52     1793.41    176.81 o 
  11  10   2      465.28      515.62     56.34 o 
  12  10   2     2789.51     2607.24    112.16 o 
  13  10   2     1345.43     1531.30     92.54 o 
  14  10   2     2121.22     2008.67    107.17 o 
  15  10   2     1397.20     1350.14     98.85 o 
 -14  11   2     4919.91     5041.60    171.37 o 
 -13  11   2    10114.25    10184.28    255.82 o 
 -12  11   2     4718.04     4661.98    160.54 o 
 -11  11   2     4993.99     5042.29    193.00 o 
 -10  11   2      916.14      831.68     63.97 o 
  -9  11   2        0.89       21.24     22.34 o 
  -8  11   2      278.92      293.11     40.78 o 
  -7  11   2    10472.07    10399.12    246.47 o 
  -6  11   2     9146.12     9235.16    205.39 o 
  -5  11   2    17001.40    17287.45    326.54 o 
  -4  11   2     7089.08     7322.16    170.21 o 
  -3  11   2    29334.71    29342.60    431.34 o 
  -2  11   2     6641.08     6560.21    167.50 o 
  -1  11   2    18926.40    19369.91    347.38 o 
   0  11   2     3680.67     3624.02    102.66 o 
   1  11   2     3404.43     3415.57    100.09 o 
   2  11   2     2053.00     2061.58     77.36 o 
   3  11   2      564.51      494.44     86.03 o 
   4  11   2     5560.60     5591.77    169.79 o 
   5  11   2     9020.95     8850.29    237.96 o 
   6  11   2    16253.10    16477.07    560.12 o 
   7  11   2    14727.47    13731.99    339.58 o 
   8  11   2     7622.09     7598.13    227.74 o 
   9  11   2    14514.15    14110.79    301.87 o 
  10  11   2     8662.84     8618.84    218.50 o 
  11  11   2     3471.15     3540.80    129.99 o 
  12  11   2      388.09      453.84     57.62 o 
  13  11   2      559.36      677.26     69.82 o 
  14  11   2     1062.61     1164.77     88.47 o 
 -13  12   2     1481.11     1349.62     89.88 o 
 -12  12   2     1049.43      998.26     76.98 o 
 -11  12   2     6714.95     6460.62    183.46 o 
 -10  12   2     2206.11     2238.30    128.35 o 
  -9  12   2    12282.59    12348.63    372.53 o 
  -8  12   2     4233.06     4087.58    129.19 o 
  -7  12   2    10081.02    10672.22    236.21 o 
  -6  12   2     2497.47     2483.33     93.34 o 
  -5  12   2    14776.29    15961.49    311.69 o 
  -4  12   2      361.81      280.08     36.53 o 
  -3  12   2       54.05       96.13     26.14 o 
  -2  12   2      988.63     1063.00     55.82 o 
  -1  12   2     5779.70     5725.03    142.23 o 
   0  12   2     1946.20     2151.39     79.68 o 
   1  12   2    23569.69    24121.76    428.50 o 
   2  12   2     5406.96     5826.47    160.56 o 
   3  12   2    10468.09    10333.45    370.57 o 
   4  12   2     7894.41     7994.21    223.95 o 
   5  12   2     8416.20     8426.75    387.29 o 
   6  12   2     3204.33     3231.38    224.37 o 
   7  12   2     3369.78     3178.03    132.32 o 
   8  12   2       73.56      100.86     36.37 o 
   9  12   2     1002.41      958.17     70.34 o 
  10  12   2     5446.82     5265.74    190.89 o 
  11  12   2     2291.00     1987.68    172.05 o 
  12  12   2     5215.09     5471.34    575.05 o 
  13  12   2     3073.95     2893.23    159.76 o 
 -12  13   2       59.52       48.70     52.32 o 
 -11  13   2       83.04       69.29     53.94 o 
 -10  13   2      109.55      116.88     59.91 o 
  -9  13   2        4.33      -14.00     35.76 o 
  -8  13   2      108.66      122.86     40.42 o 
  -7  13   2      859.96      764.41     76.09 o 
  -6  13   2        2.14       -6.36     26.20 o 
  -5  13   2      310.66      358.56     73.40 o 
  -4  13   2      505.16      547.87    105.66 o 
  -3  13   2      571.14      654.08     55.20 o 
  -2  13   2        6.21        9.09     23.53 o 
  -1  13   2      490.71      565.15     83.72 o 
   0  13   2        9.92        9.95     25.37 o 
   1  13   2      142.53      184.79     41.19 o 
   2  13   2     2223.02     2293.20    114.92 o 
   3  13   2      217.01      249.38     65.37 o 
   4  13   2        4.09      -18.43     32.94 o 
   5  13   2        1.79       17.41     36.19 o 
   6  13   2        2.83       46.94     43.18 o 
   7  13   2        1.36       55.99     47.11 o 
   8  13   2       75.98      180.21     47.94 o 
   9  13   2      317.05      316.47     62.04 o 
  10  13   2      206.79      146.06     49.22 o 
  11  13   2      109.76       67.08     82.19 o 
  12  13   2       32.10       48.30     80.65 o 
 -11  14   2      859.47      717.12     85.68 o 
 -10  14   2     4792.30     5405.59    452.58 o 
  -9  14   2     2990.73     3087.52    335.40 o 
  -8  14   2     5022.10     5065.09    262.78 o 
  -7  14   2     6726.88     6562.94    224.46 o 
  -6  14   2     7405.17     7321.71    236.37 o 
  -5  14   2     1234.25     1478.75     98.57 o 
  -4  14   2       77.09       66.11     42.59 o 
  -3  14   2      271.17      319.15     44.27 o 
  -2  14   2      617.14      614.09     73.74 o 
  -1  14   2     4561.76     4689.13    171.05 o 
   0  14   2     2527.43     2145.89    202.10 o 
   1  14   2     1461.01     1676.31    107.45 o 
   2  14   2     4220.64     4240.49    168.09 o 
   3  14   2     6867.70     6852.21    393.27 o 
   4  14   2     6931.11     7388.97    333.19 o 
   5  14   2     3215.37     2777.29    187.76 o 
   6  14   2     4445.37     4607.76    252.79 o 
   7  14   2       69.18       75.85     41.00 o 
   8  14   2       37.98       62.64     39.24 o 
   9  14   2     1450.23     1432.95    116.35 o 
  10  14   2      485.15      409.19     74.48 o 
  11  14   2     2476.07     2588.91    302.97 o 
  -9  15   2      143.51      243.63     69.47 o 
  -8  15   2      745.37      766.66     85.32 o 
  -7  15   2     2211.12     2104.55    135.61 o 
  -6  15   2     9405.51     9359.48    284.93 o 
  -5  15   2     8504.97     8423.29    743.27 o 
  -4  15   2    12045.06    12443.35    345.89 o 
  -3  15   2    10767.10    11445.99    326.10 o 
  -2  15   2     7380.60     7936.29    246.28 o 
  -1  15   2     5354.53     5525.04    275.66 o 
   0  15   2     3445.42     3439.72    148.87 o 
   1  15   2      458.34      395.39     61.85 o 
   2  15   2     1228.37     1281.38     97.58 o 
   3  15   2     1391.56     1359.00    102.04 o 
   4  15   2     3056.53     3223.66    152.61 o 
   5  15   2     7044.02     7528.17    255.90 o 
   6  15   2     8358.17     8407.16    311.93 o 
   7  15   2     6912.91     6611.90    243.44 o 
   8  15   2     9147.27     9328.85    306.54 o 
   9  15   2     4954.33     5110.76    217.79 o 
  -7  16   2     2400.05     2285.08    203.72 o 
  -6  16   2     2801.76     2898.02    146.18 o 
  -5  16   2       92.35       54.86     40.95 o 
  -4  16   2      196.43      187.14     50.52 o 
  -3  16   2       82.24       11.90     36.49 o 
  -2  16   2      662.55      717.44     88.59 o 
  -1  16   2      663.21      637.31     75.91 o 
   0  16   2     1900.21     2118.26    166.93 o 
   1  16   2     1608.68     1859.81    114.35 o 
   2  16   2     5705.16     5579.91    210.61 o 
   3  16   2     3173.79     3280.03    294.18 o 
   4  16   2     2861.81     3030.97    262.01 o 
   5  16   2     1262.43      985.46     98.66 o 
   6  16   2      291.73      131.20     50.45 o 
   7  16   2        4.01      -12.49     36.72 o 
  -4  17   2       46.04       81.25     63.67 o 
  -3  17   2      612.08      611.07    123.41 o 
  -2  17   2      268.74      247.47     59.53 o 
  -1  17   2      970.74     1117.16    136.72 o 
   0  17   2      124.22       59.06     57.18 o 
   1  17   2      102.34       43.70     52.06 o 
   2  17   2       77.05       28.31     38.58 o 
   3  17   2      372.17      394.42     72.21 o 
   4  17   2       25.81       13.05     39.06 o 
 -18   1   3     3786.16     3891.36    195.83 o 
 -17   1   3     2487.07     2609.12    125.33 o 
 -16   1   3     2637.72     2723.70    124.99 o 
 -15   1   3      578.54      570.64     56.91 o 
 -14   1   3      457.87      376.95     45.58 o 
 -13   1   3      204.84      189.97     34.34 o 
 -12   1   3       27.83       47.19     22.92 o 
 -11   1   3     1412.45     1393.76     95.86 o 
 -10   1   3    10525.51    10773.72    164.89 o 
  -9   1   3     9745.69    10005.10    145.01 o 
  -8   1   3    22519.21    23454.57    285.58 o 
  -7   1   3    24611.05    24481.01    292.95 o 
  -6   1   3    10734.02    11114.25    147.86 o 
  -5   1   3    17042.28    15823.11    196.11 o 
  -4   1   3     1324.25     1501.69     34.89 o 
  -3   1   3     4884.94     4649.33     69.92 o 
  -2   1   3     1485.14     1272.23     28.61 o 
  -1   1   3       84.12      129.27     11.61 o 
   0   1   3     3958.89     3683.78     66.48 o 
   1   1   3     4936.78     5155.87    222.53 o 
   2   1   3    27394.60    27870.08    628.16 o 
   3   1   3    50047.19    48674.27    656.09 o 
   4   1   3    22128.77    23079.34    428.48 o 
   5   1   3    36244.55    35106.83    560.86 o 
   6   1   3     6778.35     7205.58    131.78 o 
   7   1   3     3229.29     3458.00     82.65 o 
   8   1   3      266.07      225.30     24.87 o 
   9   1   3      923.55      864.40     78.06 o 
  10   1   3      638.91      709.29     42.76 o 
  11   1   3     2745.36     2774.85    105.96 o 
  12   1   3     3624.37     3770.36    113.53 o 
  13   1   3     3248.56     3484.25    168.62 o 
  14   1   3     7849.73     7984.79    248.92 o 
  15   1   3     5516.96     5485.48    201.44 o 
  16   1   3     4868.17     5311.53    202.92 o 
  17   1   3     1378.26     1408.62    109.29 o 
  18   1   3     1253.68     1129.05    138.34 o 
 -18   2   3       88.66      132.77     45.18 o 
 -17   2   3     3343.01     3406.10    144.62 o 
 -16   2   3     5250.25     5553.89    339.23 o 
 -15   2   3    12622.52    13238.40    311.67 o 
 -14   2   3    14222.23    15033.89    333.45 o 
 -13   2   3    23577.31    23437.68    547.38 o 
 -12   2   3    23815.39    24286.24    396.41 o 
 -11   2   3     9726.36     9924.85    300.27 o 
 -10   2   3    11595.86    11654.80    222.17 o 
  -9   2   3     3769.67     3823.39    111.31 o 
  -8   2   3       98.82      125.19     15.31 o 
  -7   2   3      338.17      310.29     20.32 o 
  -6   2   3     9251.13     9394.45    129.44 o 
  -5   2   3    28569.43    29723.11    341.40 o 
  -4   2   3    24675.08    24171.37    280.12 o 
  -3   2   3    29932.62    29911.18    337.57 o 
  -2   2   3    20527.12    20429.39    257.99 o 
  -1   2   3    23228.11    23389.90    326.95 o 
   0   2   3    19338.17    19253.00    322.42 o 
   1   2   3     7122.01     7144.68    182.72 o 
   2   2   3     1084.34     1178.17     33.56 o 
   3   2   3     7023.93     7495.07    280.12 o 
   4   2   3      843.37      808.65     31.97 o 
   5   2   3     3552.75     3289.01    108.03 o 
   6   2   3    11476.58    12131.64    198.69 o 
   7   2   3    22567.92    22970.14    344.69 o 
   8   2   3    19718.86    20325.69    314.57 o 
   9   2   3    13522.09    13349.11    227.41 o 
  10   2   3    15186.68    14925.07    337.50 o 
  11   2   3     7877.77     8248.72    166.03 o 
  12   2   3     7878.44     8025.39    194.89 o 
  13   2   3     1657.51     1815.10     84.57 o 
  14   2   3      327.87      341.02     46.80 o 
  15   2   3       16.16      -21.62     27.13 o 
  16   2   3      773.46      732.47     81.78 o 
  17   2   3     3188.40     3064.71    153.69 o 
  18   2   3     5469.61     5157.31    210.35 o 
 -18   3   3     2692.05     2665.06    132.51 o 
 -17   3   3     2488.01     2779.02    131.36 o 
 -16   3   3     2209.79     2494.87    120.58 o 
 -15   3   3      548.01      634.24     69.39 o 
 -14   3   3      185.24      168.14     40.76 o 
 -13   3   3     1900.42     2130.23     99.43 o 
 -12   3   3      626.38      668.17    108.64 o 
 -11   3   3     5459.99     5512.91    155.74 o 
 -10   3   3     2265.76     2296.14     97.86 o 
  -9   3   3    15221.04    15012.03    226.68 o 
  -8   3   3     6247.47     6098.94    106.87 o 
  -7   3   3    15687.22    15592.72    199.38 o 
  -6   3   3     6027.50     6106.82     93.83 o 
  -5   3   3     9008.11     9678.49    130.29 o 
  -4   3   3     5074.56     4872.58     75.39 o 
  -3   3   3      406.18      408.97     29.03 o 
  -2   3   3      130.87      230.19     15.22 o 
  -1   3   3     4358.78     4400.38     79.46 o 
   0   3   3     7704.60     7909.15    126.42 o 
   1   3   3     3428.55     3508.92     86.41 o 
   2   3   3    20363.09    20729.00    295.76 o 
   3   3   3    20577.68    21864.03    496.06 o 
   4   3   3    23845.09    23432.83    468.72 o 
   5   3   3    11077.61    11780.65    190.96 o 
   6   3   3     7031.59     6882.06    129.58 o 
   7   3   3     2439.38     2651.82     71.64 o 
   8   3   3       26.81       60.54     16.98 o 
   9   3   3       27.64      137.61     45.73 o 
  10   3   3     5152.70     5443.05    164.77 o 
  11   3   3      702.43      646.77     51.47 o 
  12   3   3     4813.66     4965.36    143.29 o 
  13   3   3     3102.38     3171.39    113.18 o 
  14   3   3     3842.44     3959.02    159.27 o 
  15   3   3     4928.46     5243.18    238.23 o 
  16   3   3     2946.39     2764.27    196.04 o 
  17   3   3     1146.86     1069.44     99.51 o 
 -18   4   3       68.50       46.62     50.97 o 
 -17   4   3        4.17       23.35     33.56 o 
 -16   4   3      953.89     1146.99     88.84 o 
 -15   4   3       34.14       83.98     37.34 o 
 -14   4   3     2344.26     2531.55    112.68 o 
 -13   4   3      278.21      383.85    135.61 o 
 -12   4   3     1475.90     1546.36     81.57 o 
 -11   4   3       30.29       58.39     28.73 o 
 -10   4   3      501.53      425.10     44.92 o 
  -9   4   3       16.41       20.93     14.35 o 
  -8   4   3      225.19      222.47     34.76 o 
  -7   4   3        0.51        1.09     10.21 o 
  -6   4   3      395.24      409.85     32.03 o 
  -5   4   3     1368.28     1438.50     36.32 o 
  -4   4   3     3147.44     3040.82     61.39 o 
  -3   4   3     1059.40     1083.48     29.82 o 
  -2   4   3     6844.93     6983.47    119.03 o 
  -1   4   3     3962.80     4028.38     95.69 o 
   0   4   3     3799.99     3967.79    130.86 o 
   1   4   3      212.29      252.98     24.54 o 
   2   4   3      576.27      631.34     26.12 o 
   3   4   3      998.50     1040.31     51.98 o 
   4   4   3      896.72      912.72     36.11 o 
   5   4   3      468.67      396.42     27.31 o 
   6   4   3     2343.69     2087.51     60.55 o 
   7   4   3      281.00      200.47     23.67 o 
   8   4   3       19.39       17.21     14.21 o 
   9   4   3     3967.98     3716.36     95.13 o 
  10   4   3     1305.38     1428.94     68.59 o 
  11   4   3      398.28      380.93     43.30 o 
  12   4   3      830.32      880.25     62.83 o 
  13   4   3      118.52       85.52     30.08 o 
  14   4   3        0.56       -5.74     23.64 o 
  15   4   3      171.91      214.69     41.79 o 
  16   4   3       48.76       38.15     36.43 o 
  17   4   3      112.14      109.08     46.63 o 
 -17   5   3     6168.40     6038.45    200.54 o 
 -16   5   3     2411.23     2443.50    121.07 o 
 -15   5   3     3123.52     3040.83    127.96 o 
 -14   5   3      368.83      333.59     50.43 o 
 -13   5   3       20.93       55.65     28.79 o 
 -12   5   3     3911.12     4036.30    134.27 o 
 -11   5   3     6262.00     5843.35    161.02 o 
 -10   5   3    18852.37    18929.94    680.40 o 
  -9   5   3    12685.71    12368.23    254.16 o 
  -8   5   3    24529.71    24653.08    373.87 o 
  -7   5   3    10122.65     9928.28    152.22 o 
  -6   5   3    26916.73    27416.61    354.18 o 
  -5   5   3     7852.94     8113.22    126.51 o 
  -4   5   3    13297.41    13117.48    183.79 o 
  -3   5   3      646.81      676.43     26.22 o 
  -2   5   3      122.54      114.38     12.80 o 
  -1   5   3    12236.21    12522.69    190.38 o 
   0   5   3    15772.81    15984.92    236.28 o 
   1   5   3    36657.38    36783.55    506.80 o 
   2   5   3    49793.17    50710.03    688.44 o 
   3   5   3    23178.02    24280.85    351.07 o 
   4   5   3    25436.95    25110.25    365.64 o 
   5   5   3    11418.89    11895.45    221.99 o 
   6   5   3    12619.79    12372.10    291.06 o 
   7   5   3     5847.69     5821.11    120.81 o 
   8   5   3     2468.32     2452.12     72.85 o 
   9   5   3        1.27        6.08     15.37 o 
  10   5   3      861.15      962.30     60.76 o 
  11   5   3     7755.78     7784.49    193.89 o 
  12   5   3     7032.87     6949.28    297.67 o 
  13   5   3    13114.80    13009.31    285.38 o 
  14   5   3     7651.77     7482.94    199.60 o 
  15   5   3     7995.27     7824.75    219.23 o 
  16   5   3     2576.72     2660.92    116.26 o 
  17   5   3     3144.22     3435.88    189.89 o 
 -17   6   3      297.97      255.16     54.38 o 
 -16   6   3     6513.38     6349.16    202.72 o 
 -15   6   3     4716.62     4811.74    166.70 o 
 -14   6   3    13328.57    13176.75    304.76 o 
 -13   6   3    15606.04    15479.06    401.90 o 
 -12   6   3    11398.19    11072.56    255.61 o 
 -11   6   3    12757.99    12459.76    449.72 o 
 -10   6   3     5198.97     5080.25    169.10 o 
  -9   6   3     2142.91     2281.91     86.74 o 
  -8   6   3      195.74      232.40     32.33 o 
  -7   6   3     1652.44     1474.18     53.89 o 
  -6   6   3     7902.83     8152.60    132.42 o 
  -5   6   3    10873.61    10759.54    160.26 o 
  -4   6   3    22857.19    23217.89    303.78 o 
  -3   6   3    24041.14    23970.62    298.72 o 
  -2   6   3    48849.20    49972.78    678.22 o 
  -1   6   3    20452.32    21285.83    434.94 o 
   0   6   3    31447.73    30406.48    427.35 o 
   1   6   3     2452.97     2507.77     59.13 o 
   2   6   3     6554.22     6243.30    113.93 o 
   3   6   3      105.60      112.58     19.79 o 
   4   6   3      308.00      343.25     25.88 o 
   5   6   3     2132.97     2363.76     80.21 o 
   6   6   3     8116.76     7628.74    144.08 o 
   7   6   3     7503.23     7754.54    149.21 o 
   8   6   3    11859.27    11361.62    201.56 o 
   9   6   3    14356.20    13996.19    282.53 o 
  10   6   3     9774.14     9592.72    316.47 o 
  11   6   3    11232.69    11584.63    255.01 o 
  12   6   3     1506.55     1379.78     77.07 o 
  13   6   3     1963.78     2091.02     95.13 o 
  14   6   3       21.31       29.91     46.28 o 
  15   6   3      243.20      194.25     41.40 o 
  16   6   3     1107.30     1072.86    118.26 o 
  17   6   3     2842.62     3057.74    130.12 o 
 -16   7   3       17.30      102.88     39.86 o 
 -15   7   3      576.36      638.52     70.17 o 
 -14   7   3      285.84      283.34     48.90 o 
 -13   7   3      597.57      568.88     60.59 o 
 -12   7   3     1382.66     1345.63     79.77 o 
 -11   7   3       12.18       50.37     25.75 o 
 -10   7   3     2892.85     2900.32    103.79 o 
  -9   7   3      674.13      696.37     52.07 o 
  -8   7   3     4999.33     5045.02    133.96 o 
  -7   7   3      104.29      105.26     20.18 o 
  -6   7   3     7190.02     7194.50    147.44 o 
  -5   7   3      790.34      873.01     48.83 o 
  -4   7   3     3550.13     3795.63     89.75 o 
  -3   7   3       17.12       44.56     15.31 o 
  -2   7   3      541.28      483.47     26.71 o 
  -1   7   3       55.53       66.23     14.41 o 
   0   7   3      477.36      493.41     26.06 o 
   1   7   3     3685.62     3697.30     79.69 o 
   2   7   3     2908.02     2797.98     85.10 o 
   3   7   3     3037.86     3017.34     78.34 o 
   4   7   3     6819.60     6826.87    145.19 o 
   5   7   3     2198.54     2104.91     62.39 o 
   6   7   3     3991.60     3947.00     93.45 o 
   7   7   3     1089.63     1016.99     46.74 o 
   8   7   3      848.98      907.37     57.42 o 
   9   7   3      197.78      158.30     35.14 o 
  10   7   3        3.28        1.10     19.80 o 
  11   7   3      863.03      860.90     63.88 o 
  12   7   3      208.21      140.11     38.99 o 
  13   7   3     1961.43     2121.44     98.15 o 
  14   7   3      471.37      394.78     53.03 o 
  15   7   3     1457.07     1560.52    120.15 o 
  16   7   3      412.73      401.77     58.64 o 
 -16   8   3      296.21      228.25     51.13 o 
 -15   8   3     3298.52     3311.68    140.34 o 
 -14   8   3      628.01      695.86    100.35 o 
 -13   8   3     5558.20     5266.38    165.23 o 
 -12   8   3     1388.61     1498.40     84.07 o 
 -11   8   3     3461.40     3556.76    168.02 o 
 -10   8   3      620.68      570.92     52.47 o 
  -9   8   3      584.64      636.21     51.57 o 
  -8   8   3     1154.63     1088.11     86.14 o 
  -7   8   3       13.48       19.85     17.13 o 
  -6   8   3      505.12      579.14     40.48 o 
  -5   8   3     4174.34     4347.45     95.30 o 
  -4   8   3      508.55      549.43     29.63 o 
  -3   8   3     8338.09     8497.66    135.61 o 
  -2   8   3     3130.35     3009.16     71.63 o 
  -1   8   3     5689.83     5902.90    116.51 o 
   0   8   3     2789.18     2867.12     77.53 o 
   1   8   3     1750.85     1757.83     64.08 o 
   2   8   3      581.95      787.47     54.64 o 
   3   8   3      611.27      620.42     34.02 o 
   4   8   3     2532.90     2408.11     67.50 o 
   5   8   3       15.09       27.18     14.68 o 
   6   8   3     7122.16     6877.06    138.12 o 
   7   8   3      757.18      794.91     82.72 o 
   8   8   3     8699.92     8381.43    194.80 o 
   9   8   3     1586.09     1529.83     75.54 o 
  10   8   3     3340.90     3280.74    114.54 o 
  11   8   3     1729.81     1628.10    102.29 o 
  12   8   3      262.53      204.22     39.64 o 
  13   8   3      247.80      347.50     49.46 o 
  14   8   3      162.57      117.52     44.03 o 
  15   8   3       24.67       32.77     40.07 o 
  16   8   3      132.72      211.79     62.46 o 
 -15   9   3      807.81      650.51     72.64 o 
 -14   9   3      715.74      686.21     70.69 o 
 -13   9   3     1317.36     1391.71     93.28 o 
 -12   9   3      133.22      129.29     48.06 o 
 -11   9   3     8675.98     8300.97    217.45 o 
 -10   9   3     3663.40     3561.99    120.40 o 
  -9   9   3    22654.99    22251.16    414.21 o 
  -8   9   3    11000.15    11172.27    385.01 o 
  -7   9   3    20824.07    20604.56    378.22 o 
  -6   9   3     5771.36     5978.16    146.96 o 
  -5   9   3    13628.04    12968.72    413.15 o 
  -4   9   3     4120.08     4208.40    101.35 o 
  -3   9   3     1493.49     1555.01     56.71 o 
  -2   9   3       42.89       65.00     34.79 o 
  -1   9   3     2029.67     2084.28     76.69 o 
   0   9   3     7566.74     7669.37    172.93 o 
   1   9   3     8782.34     8294.95    183.78 o 
   2   9   3    22336.39    21974.33    394.35 o 
   3   9   3    17221.69    17685.57    331.22 o 
   4   9   3    19912.69    19088.34    354.26 o 
   5   9   3    11793.90    11464.17    238.65 o 
   6   9   3     6884.47     6450.73    159.89 o 
   7   9   3     6772.44     6449.55    208.47 o 
   8   9   3     1007.87     1021.91     82.35 o 
   9   9   3      513.58      456.22    126.40 o 
  10   9   3     2987.82     3020.54    184.52 o 
  11   9   3     1099.23      996.11     91.45 o 
  12   9   3     7535.11     7269.99    296.83 o 
  13   9   3     4785.94     4943.04    418.44 o 
  14   9   3     8751.82     8998.81    303.40 o 
  15   9   3     5597.45     5348.74    221.42 o 
 -15  10   3     7346.14     7461.38    273.88 o 
 -14  10   3     4722.14     4555.88    219.42 o 
 -13  10   3     9539.07     9166.72    293.65 o 
 -12  10   3     9033.33     8964.87    283.82 o 
 -11  10   3     8376.74     7891.06    255.74 o 
 -10  10   3     3630.07     3971.85    193.22 o 
  -9  10   3     1131.39     1146.68     88.58 o 
  -8  10   3      355.73      349.34     56.16 o 
  -7  10   3      295.30      277.64     63.07 o 
  -6  10   3     3495.50     3504.21    140.53 o 
  -5  10   3     6365.83     6205.16    198.13 o 
  -4  10   3     3886.14     3910.21    249.97 o 
  -3  10   3    11333.94    11303.55    203.41 o 
  -2  10   3     6572.07     6640.38    159.78 o 
  -1  10   3    17635.62    17025.97    322.33 o 
   0  10   3     3597.54     3788.72    113.48 o 
   1  10   3     9321.73     9287.19    203.33 o 
   2  10   3      215.34      272.23     57.82 o 
   3  10   3      115.26       91.94     24.61 o 
   4  10   3     1491.68     1378.89     65.82 o 
   5  10   3      780.87      665.48     52.77 o 
   6  10   3     4791.97     4941.87    177.78 o 
   7  10   3     4955.42     4967.32    180.72 o 
   8  10   3     6121.09     5906.07    207.06 o 
   9  10   3     5862.27     5444.84    214.90 o 
  10  10   3    10609.14     9984.11    300.82 o 
  11  10   3     5760.15     5488.56    210.19 o 
  12  10   3     4396.93     4419.25    189.78 o 
  13  10   3      782.06      742.72    138.17 o 
  14  10   3       40.07       -4.40     39.28 o 
 -14  11   3      232.80      255.73     60.70 o 
 -13  11   3      679.22      642.95     84.54 o 
 -12  11   3        0.55       -6.50     32.88 o 
 -11  11   3      825.87      892.49     90.07 o 
 -10  11   3        1.76        2.71     31.32 o 
  -9  11   3      825.14      722.04     76.61 o 
  -8  11   3        5.29        2.93     25.88 o 
  -7  11   3      591.63      527.71     64.87 o 
  -6  11   3        1.93       22.86     26.21 o 
  -5  11   3     4550.42     4426.54    165.37 o 
  -4  11   3      114.68       75.52     54.96 o 
  -3  11   3     4043.77     4267.79    155.96 o 
  -2  11   3      778.14      752.09     69.21 o 
  -1  11   3       40.21       69.12     25.42 o 
   0  11   3     2252.38     2419.93    108.81 o 
   1  11   3     2383.40     2420.74    112.65 o 
   2  11   3      915.09      974.87     59.94 o 
   3  11   3     2005.89     1785.34     81.53 o 
   4  11   3        4.43        1.78     18.32 o 
   5  11   3      501.94      417.32     74.68 o 
   6  11   3       25.43        2.45     24.89 o 
   7  11   3     1025.04     1008.02     86.29 o 
   8  11   3       65.79       50.41     46.26 o 
   9  11   3       10.83      -19.63     27.02 o 
  10  11   3      509.57      467.52     70.17 o 
  11  11   3      660.52      705.69    127.85 o 
  12  11   3     1245.78     1109.82    104.58 o 
  13  11   3      117.65      135.18     52.15 o 
 -13  12   3     1389.87     1233.67    109.97 o 
 -12  12   3     3173.65     3305.99    218.48 o 
 -11  12   3     1569.82     1388.68    109.46 o 
 -10  12   3     1980.78     2061.98    122.02 o 
  -9  12   3      853.91      811.94     84.37 o 
  -8  12   3        4.44        2.49     46.00 o 
  -7  12   3       22.01       64.44     34.00 o 
  -6  12   3     2575.06     2588.52    126.15 o 
  -5  12   3     2613.98     2628.52    126.80 o 
  -4  12   3     5495.28     5268.25    188.43 o 
  -3  12   3     3648.64     3654.70    146.44 o 
  -2  12   3     7589.45     7584.70    222.75 o 
  -1  12   3     2721.05     2694.12    118.87 o 
   0  12   3     6853.90     6813.01    210.85 o 
   1  12   3     2364.98     2282.83    112.38 o 
   2  12   3     4455.17     4438.06    132.65 o 
   3  12   3      188.08      177.10     38.92 o 
   4  12   3       49.02       34.86     30.35 o 
   5  12   3     2035.93     2001.35    132.37 o 
   6  12   3     1162.12      962.25     85.35 o 
   7  12   3     5223.56     5325.49    200.23 o 
   8  12   3     1872.82     1712.42    112.29 o 
   9  12   3     2687.91     2897.58    148.22 o 
  10  12   3     1606.06     1516.23    153.54 o 
  11  12   3     1318.88     1191.71    107.63 o 
  12  12   3      453.16      350.81     69.68 o 
 -12  13   3     2771.10     2798.05    196.12 o 
 -11  13   3     1915.77     1787.73    225.14 o 
 -10  13   3    11045.37    11303.79    334.80 o 
  -9  13   3     4941.17     4800.29    193.64 o 
  -8  13   3    16438.00    16177.37    421.86 o 
  -7  13   3     8177.19     8486.63    267.41 o 
  -6  13   3    12403.35    12118.30    335.82 o 
  -5  13   3     8243.52     8406.31    364.17 o 
  -4  13   3     4116.09     3857.07    161.31 o 
  -3  13   3      200.38      173.07     36.36 o 
  -2  13   3      528.19      653.40    100.88 o 
  -1  13   3     2824.34     2901.35    128.14 o 
   0  13   3     7502.16     7180.86    414.01 o 
   1  13   3    10211.55    10209.47    288.12 o 
   2  13   3    11779.11    11489.01    505.67 o 
   3  13   3    17288.67    17133.99    427.55 o 
   4  13   3    11803.59    11305.06    361.26 o 
   5  13   3    12522.96    12048.77    422.46 o 
   6  13   3     6103.38     5672.72    372.02 o 
   7  13   3     2014.98     1977.02    120.48 o 
   8  13   3     1413.51     1314.22    106.16 o 
   9  13   3     1152.43     1080.72    142.18 o 
  10  13   3      779.36      624.92     85.18 o 
  11  13   3     3540.87     3645.03    179.04 o 
 -10  14   3     1201.84     1263.54    109.37 o 
  -9  14   3      346.16      309.54     62.70 o 
  -8  14   3       43.26       69.94     39.76 o 
  -7  14   3      205.15      222.22     56.68 o 
  -6  14   3     3318.54     3284.91    181.53 o 
  -5  14   3     3410.56     3200.39    151.71 o 
  -4  14   3     6590.04     6429.44    225.50 o 
  -3  14   3     3932.88     3988.02    154.04 o 
  -2  14   3     7124.42     7142.90    233.08 o 
  -1  14   3     3270.60     2901.55    190.66 o 
   0  14   3     5015.77     4772.38    177.53 o 
   1  14   3     1259.10     1264.89    193.56 o 
   2  14   3     1398.55     1257.28    279.59 o 
   3  14   3       90.16       57.15     45.23 o 
   4  14   3      121.75      105.43     41.21 o 
   5  14   3     1399.75     1539.62    110.90 o 
   6  14   3      966.56      931.57    131.94 o 
   7  14   3     4280.29     4052.48    179.53 o 
   8  14   3     2143.04     1947.13    248.01 o 
   9  14   3     2743.00     2955.34    159.65 o 
  10  14   3     2207.20     2194.97    138.85 o 
  -8  15   3        0.10       57.33     42.93 o 
  -7  15   3      135.13      120.67     50.66 o 
  -6  15   3        0.88       23.54     35.79 o 
  -5  15   3      497.16      640.04     80.04 o 
  -4  15   3      273.72      203.87     52.78 o 
  -3  15   3      115.64      112.32     44.10 o 
  -2  15   3      278.49      303.86     81.85 o 
  -1  15   3        0.31        9.90     41.48 o 
   0  15   3      455.64      271.91     74.76 o 
   1  15   3      265.33      222.16     53.00 o 
   2  15   3        2.03       11.91     37.64 o 
   3  15   3       40.09       39.40     34.25 o 
   4  15   3       13.95       92.93     43.99 o 
   5  15   3       31.33       48.68     37.38 o 
   6  15   3       19.29        0.04     35.83 o 
   7  15   3       42.68       48.72     40.11 o 
   8  15   3       46.92       13.69     38.84 o 
  -6  16   3     1126.63     1290.69    110.80 o 
  -5  16   3     1643.34     1608.70    120.10 o 
  -4  16   3     2229.64     2469.27    141.51 o 
  -3  16   3     4550.79     4555.28    195.94 o 
  -2  16   3     2828.63     2756.86    192.71 o 
  -1  16   3     4520.21     4364.87    257.06 o 
   0  16   3     1447.72     1656.71    161.13 o 
   1  16   3     2874.12     2735.30    197.83 o 
   2  16   3      372.57      431.59     70.66 o 
   3  16   3      244.72      291.40     60.28 o 
   4  16   3      467.75      548.52     80.67 o 
   5  16   3      880.36      929.68     98.55 o 
 -17   0   4     3932.54     4006.81    265.42 o 
 -16   0   4    12358.75    12547.48    379.04 o 
 -15   0   4     3631.68     3331.95    167.82 o 
 -14   0   4     6595.31     6796.54    316.88 o 
 -13   0   4       12.90       16.08     33.18 o 
 -12   0   4      135.53      159.37     49.59 o 
 -11   0   4       18.83       75.76     47.87 o 
 -10   0   4    13398.13    13633.22    272.29 o 
  -9   0   4     4267.37     4130.10    152.70 o 
  -8   0   4    51020.73    50998.02    819.39 o 
  -7   0   4     9146.54     9545.57    195.40 o 
  -6   0   4    69702.78    68075.82   1060.54 o 
  -5   0   4      750.85      767.21     63.01 o 
  -4   0   4    74705.35    72396.04   1114.60 o 
  -3   0   4       35.66       93.91     17.34 o 
  -2   0   4    23829.07    24086.82    395.19 o 
  -1   0   4     1116.93     1104.60     50.05 o 
   0   0   4       99.51      176.15     21.79 o 
   1   0   4     5461.40     5275.32    191.68 o 
   2   0   4    15321.16    15788.88    333.36 o 
   3   0   4    41960.66    41044.47    798.78 o 
   4   0   4    18614.07    19904.06    417.77 o 
   5   0   4    37258.32    35877.90   1066.21 o 
   6   0   4    17010.93    17678.52    388.07 o 
   7   0   4     7280.43     7109.75    262.35 o 
   8   0   4     3906.50     4149.34    287.70 o 
   9   0   4      136.77      114.08     32.52 o 
  10   0   4     1713.76     1594.85    117.01 o 
  11   0   4     6195.24     6259.52    355.55 o 
  12   0   4      108.76      126.51     39.34 o 
  13   0   4     9361.17     9865.25    411.28 o 
  14   0   4     2259.68     2260.61    166.76 o 
  15   0   4    15615.45    15696.08    574.71 o 
  16   0   4     7006.52     7359.61    351.28 o 
  17   0   4     8003.41     7894.55    373.13 o 
 -17   1   4     1211.79     1032.47     89.90 o 
 -16   1   4     5036.70     5051.15    208.08 o 
 -15   1   4      173.05      143.69     40.31 o 
 -14   1   4    23765.16    24663.92    420.10 o 
 -13   1   4      141.10      157.16     38.94 o 
 -12   1   4    27822.67    28478.74    454.77 o 
 -11   1   4     1299.15     1292.86     54.00 o 
 -10   1   4    20558.14    20863.69    270.20 o 
  -9   1   4     1187.10     1318.07     50.60 o 
  -8   1   4     7466.02     7547.67    118.84 o 
  -7   1   4     2977.53     3136.61     68.40 o 
  -6   1   4        6.90       37.45     11.70 o 
  -5   1   4     6065.24     6136.90     95.39 o 
  -4   1   4     8118.26     8332.41    116.90 o 
  -3   1   4    15297.48    15706.61    193.18 o 
  -2   1   4    31144.53    31654.63    358.56 o 
  -1   1   4    12720.68    12851.65    190.87 o 
   0   1   4    32306.33    32223.52    561.02 o 
   1   1   4    10215.94    10653.94    226.70 o 
   2   1   4    30113.31    30166.93    422.35 o 
   3   1   4     8635.70     8899.60    147.92 o 
   4   1   4    15017.74    15453.73    237.55 o 
   5   1   4     1223.99     1155.45     41.67 o 
   6   1   4      353.68      351.31     27.55 o 
   7   1   4    11986.19    12054.85    205.15 o 
   8   1   4     1113.07     1340.33     52.36 o 
   9   1   4    12887.04    13125.32    228.03 o 
  10   1   4     1395.85     1607.42     62.83 o 
  11   1   4    10773.10    10913.76    206.53 o 
  12   1   4      811.19      888.82     53.21 o 
  13   1   4     3375.85     3344.91    117.17 o 
  14   1   4     1457.51     1559.98    148.52 o 
  15   1   4       39.02       15.77     32.06 o 
  16   1   4       18.70        5.88     36.87 o 
  17   1   4      574.99      590.76     79.63 o 
 -17   2   4     2447.08     2531.82    127.35 o 
 -16   2   4      273.44      353.73     79.96 o 
 -15   2   4      624.99      681.91     78.20 o 
 -14   2   4      109.43      109.15     45.80 o 
 -13   2   4       25.16       19.37     23.96 o 
 -12   2   4     2313.06     2313.15     87.58 o 
 -11   2   4      114.71      149.61     24.57 o 
 -10   2   4     1113.39     1224.97     51.32 o 
  -9   2   4     3583.46     3640.47     75.29 o 
  -8   2   4      516.63      610.63     32.31 o 
  -7   2   4     7488.13     7230.57    112.81 o 
  -6   2   4      205.33      214.38     18.83 o 
  -5   2   4    11335.34    11923.74    158.59 o 
  -4   2   4    13795.40    14434.70    183.02 o 
  -3   2   4     6015.80     6110.90     94.37 o 
  -2   2   4     8483.38     8386.28    124.05 o 
  -1   2   4     7647.90     7252.17    124.71 o 
   0   2   4     3485.11     3066.68     82.67 o 
   1   2   4     8624.45     8494.43    204.53 o 
   2   2   4     5116.79     4769.61     88.82 o 
   3   2   4       75.91      118.08     17.09 o 
   4   2   4     6562.60     6899.34    126.17 o 
   5   2   4       65.44       61.41     14.83 o 
   6   2   4       21.16       17.35     12.84 o 
   7   2   4     1690.61     1582.20     56.12 o 
   8   2   4      696.64      628.57     54.92 o 
   9   2   4     2055.18     2109.94     85.11 o 
  10   2   4       82.37      118.30     23.90 o 
  11   2   4     1477.66     1563.38     64.72 o 
  12   2   4      244.83      274.45     38.66 o 
  13   2   4       51.01      104.07     31.26 o 
  14   2   4     1655.74     1470.98     82.34 o 
  15   2   4       39.41       52.44     34.52 o 
  16   2   4      496.83      489.52    117.52 o 
  17   2   4      278.77      347.60     65.05 o 
 -17   3   4     2836.17     2911.69    136.77 o 
 -16   3   4       43.85       92.09     39.49 o 
 -15   3   4    17100.18    18148.76    394.64 o 
 -14   3   4       64.99       59.66     32.68 o 
 -13   3   4    34938.81    34705.33    641.20 o 
 -12   3   4     4657.85     4820.63    185.27 o 
 -11   3   4    30740.02    30504.07    419.12 o 
 -10   3   4     1254.58     1351.08     53.49 o 
  -9   3   4    17061.89    16366.74    244.05 o 
  -8   3   4      581.35      677.34     31.50 o 
  -7   3   4     3272.01     3302.99     67.25 o 
  -6   3   4     1082.71      963.77     33.54 o 
  -5   3   4     1656.41     1751.36     45.09 o 
  -4   3   4    13444.22    13122.87    168.87 o 
  -3   3   4    15651.23    16139.37    209.23 o 
  -2   3   4    17148.02    17496.67    325.30 o 
  -1   3   4    30842.46    31340.84    441.41 o 
   0   3   4    12342.18    12649.18    244.47 o 
   1   3   4    24752.60    23540.47    450.67 o 
   2   3   4       80.91       72.89     19.47 o 
   3   3   4    23499.60    23257.82    474.10 o 
   4   3   4     2732.52     2692.35     81.45 o 
   5   3   4      791.09      750.96     35.32 o 
   6   3   4    13097.11    13631.06    238.81 o 
   7   3   4     1199.48     1107.26     46.77 o 
   8   3   4    15399.02    16127.63    264.81 o 
   9   3   4     9315.29     9378.48    178.49 o 
  10   3   4    15463.75    16545.61    325.45 o 
  11   3   4     7078.84     7241.47    156.09 o 
  12   3   4    11168.90    11259.96    274.28 o 
  13   3   4     2497.28     2583.71    114.26 o 
  14   3   4     1413.91     1443.30     82.20 o 
  15   3   4        3.25       28.81     29.17 o 
  16   3   4       10.14       15.02     35.12 o 
  17   3   4      157.72      172.59     78.86 o 
 -17   4   4    11534.56    11867.21    307.42 o 
 -16   4   4     3997.90     4237.28    161.85 o 
 -15   4   4     9313.11     8931.33    243.26 o 
 -14   4   4     1531.49     1654.42    111.58 o 
 -13   4   4      156.39      129.78     51.85 o 
 -12   4   4        6.62        5.91     24.26 o 
 -11   4   4     2526.97     2745.30     88.70 o 
 -10   4   4     4952.47     4762.23    105.67 o 
  -9   4   4    16374.65    16335.53    244.34 o 
  -8   4   4      580.17      532.18     33.93 o 
  -7   4   4    41590.21    40715.35    504.75 o 
  -6   4   4     1550.39     1506.70     56.21 o 
  -5   4   4    49651.25    47616.38    534.69 o 
  -4   4   4     1208.23     1259.12     34.60 o 
  -3   4   4    28201.20    27898.24    358.20 o 
  -2   4   4      722.27      716.30     36.66 o 
  -1   4   4       22.51       39.16     28.48 o 
   0   4   4    11660.22    11988.91    211.09 o 
   1   4   4     1779.72     1804.49     65.20 o 
   2   4   4    23038.88    22459.91    608.57 o 
   3   4   4    17655.24    17185.72    593.49 o 
   4   4   4    27438.06    27342.36    469.34 o 
   5   4   4    16937.15    16514.22    521.77 o 
   6   4   4    18997.09    19247.87    380.29 o 
   7   4   4     5903.18     6060.79    126.02 o 
   8   4   4     3273.33     3215.57     86.83 o 
   9   4   4     2057.41     2155.31     71.79 o 
  10   4   4     2781.04     2787.82     85.69 o 
  11   4   4      157.01      164.25     32.49 o 
  12   4   4     8812.76     8983.23    252.06 o 
  13   4   4     1831.48     1726.99     85.43 o 
  14   4   4    12169.79    12508.74    281.71 o 
  15   4   4     4213.76     4466.91    148.47 o 
  16   4   4     5848.31     6594.00    249.38 o 
 -17   5   4     1003.86      887.50     87.32 o 
 -16   5   4      176.75      122.46     60.53 o 
 -15   5   4     6326.72     6129.06    216.54 o 
 -14   5   4      196.28      230.04     45.94 o 
 -13   5   4    16331.58    15569.81    336.54 o 
 -12   5   4      419.17      439.83     52.36 o 
 -11   5   4    24366.56    25122.57    605.29 o 
 -10   5   4       76.71       93.57     22.94 o 
  -9   5   4     6982.79     7022.39    148.36 o 
  -8   5   4      220.70      256.49     33.72 o 
  -7   5   4     3855.40     3789.73     80.87 o 
  -6   5   4     2716.96     2688.71     64.08 o 
  -5   5   4     1111.83     1249.13     49.15 o 
  -4   5   4     4346.78     4348.34     97.96 o 
  -3   5   4     4965.79     4687.06    102.90 o 
  -2   5   4     3423.78     3489.62    102.38 o 
  -1   5   4    12448.00    11880.38    278.71 o 
   0   5   4       42.21       47.82     18.39 o 
   1   5   4     7626.14     7354.02    161.75 o 
   2   5   4       12.52       39.03     16.84 o 
   3   5   4     2998.80     3127.89     94.31 o 
   4   5   4      996.96     1110.25     93.96 o 
   5   5   4      237.73      283.53     33.85 o 
   6   5   4     7700.83     7661.69    177.14 o 
   7   5   4       22.30       36.81     21.02 o 
   8   5   4     8828.38     8402.54    194.92 o 
   9   5   4       25.43       26.47     21.20 o 
  10   5   4     7268.14     7321.87    229.60 o 
  11   5   4      592.95      521.31    131.60 o 
  12   5   4     4434.29     4601.62    180.13 o 
  13   5   4     1465.45     1360.55    102.24 o 
  14   5   4     1093.16     1053.73     96.13 o 
  15   5   4       95.45      118.51     46.93 o 
  16   5   4      113.24      136.52     50.45 o 
 -16   6   4     1506.77     1475.55    126.35 o 
 -15   6   4        5.87       25.36     40.88 o 
 -14   6   4      327.14      346.71     67.85 o 
 -13   6   4        6.26        9.64     34.88 o 
 -12   6   4      222.10      206.89     89.87 o 
 -11   6   4        5.99      -20.45     24.65 o 
 -10   6   4      227.44      301.11     41.50 o 
  -9   6   4      231.39      322.26     40.81 o 
  -8   6   4    13237.85    13589.90    276.63 o 
  -7   6   4      195.35      169.14     29.52 o 
  -6   6   4    10788.62    11026.12    194.07 o 
  -5   6   4      263.07      252.17     26.58 o 
  -4   6   4     8661.12     8774.07    195.49 o 
  -3   6   4     3149.62     3277.72     83.94 o 
  -2   6   4     3167.42     3077.79     91.68 o 
  -1   6   4     2752.09     2795.22     86.86 o 
   0   6   4      135.90      145.95     25.30 o 
   1   6   4     7482.75     7455.03    166.04 o 
   2   6   4       61.57       99.99     22.20 o 
   3   6   4     2572.73     2408.24     82.51 o 
   4   6   4      407.44      509.53     42.40 o 
   5   6   4      360.96      326.06     36.18 o 
   6   6   4      904.13      995.51     57.15 o 
   7   6   4     1218.19     1024.95     60.56 o 
   8   6   4      726.42      678.11     52.91 o 
   9   6   4      613.53      567.27     64.41 o 
  10   6   4      202.88      127.57     38.49 o 
  11   6   4     1912.57     2130.50    117.78 o 
  12   6   4       68.37       69.67     54.45 o 
  13   6   4     2533.49     2620.94    211.48 o 
  14   6   4       87.15      135.18     52.74 o 
  15   6   4      998.46      940.90    111.63 o 
  16   6   4      442.49      381.73     71.85 o 
 -16   7   4     6722.33     7105.89    272.38 o 
 -15   7   4      911.58      792.25     96.60 o 
 -14   7   4    15501.79    15269.88    421.63 o 
 -13   7   4     1865.86     1813.65    119.14 o 
 -12   7   4    26561.27    26141.70    609.05 o 
 -11   7   4     2278.65     1977.97    113.95 o 
 -10   7   4    18761.60    19014.65    460.43 o 
  -9   7   4     5895.65     5966.14    189.32 o 
  -8   7   4     2008.94     2014.26    111.61 o 
  -7   7   4      338.25      408.10     43.59 o 
  -6   7   4      679.73      615.48     49.73 o 
  -5   7   4    14876.93    15305.00    253.82 o 
  -4   7   4     8340.27     8145.22    157.65 o 
  -3   7   4    24310.24    24221.78    367.87 o 
  -2   7   4    20216.77    19434.25    351.83 o 
  -1   7   4    15730.05    15528.80    313.00 o 
   0   7   4    39273.56    39932.24    660.58 o 
   1   7   4     6091.28     6133.11    148.76 o 
   2   7   4    16411.80    15573.67    307.94 o 
   3   7   4      133.47      168.83     28.59 o 
   4   7   4     5690.97     5457.06    145.25 o 
   5   7   4     3370.33     3220.59    103.61 o 
   6   7   4      540.02      529.56     46.53 o 
   7   7   4     9185.73     8593.02    242.88 o 
   8   7   4     6553.91     6597.39    212.56 o 
   9   7   4     8381.30     8666.34    269.60 o 
  10   7   4    11111.18    10416.78    299.36 o 
  11   7   4     9618.43     8954.39    276.09 o 
  12   7   4     4816.44     4823.12    191.81 o 
  13   7   4     3124.48     3228.04    240.67 o 
  14   7   4      253.40      198.91     54.85 o 
  15   7   4      599.66      718.70    104.63 o 
 -15   8   4      903.72      827.74     99.83 o 
 -14   8   4     1349.20     1226.71    270.63 o 
 -13   8   4      347.52      363.40     65.17 o 
 -12   8   4        3.87        0.07     30.96 o 
 -11   8   4       73.37       56.64     75.79 o 
 -10   8   4     1101.24      969.84     84.72 o 
  -9   8   4     4186.45     4504.98    172.09 o 
  -8   8   4    28157.69    27796.25    501.72 o 
  -7   8   4     7611.85     7777.73    223.07 o 
  -6   8   4    19267.48    19115.64    421.31 o 
  -5   8   4     5519.49     5115.45    141.08 o 
  -4   8   4    21630.41    22176.45    348.06 o 
  -3   8   4      419.65      382.40     33.53 o 
  -2   8   4     7342.47     7356.98    169.64 o 
  -1   8   4       81.49       63.27     22.18 o 
   0   8   4      534.06      525.85     58.77 o 
   1   8   4    10555.20    10658.56    224.78 o 
   2   8   4     4445.71     4529.57    179.91 o 
   3   8   4    18937.66    18723.13    351.87 o 
   4   8   4    14528.72    14184.64    284.20 o 
   5   8   4    13085.27    12824.74    290.76 o 
   6   8   4    11279.34    10481.88    230.09 o 
   7   8   4     5776.42     5742.44    155.08 o 
   8   8   4     7075.69     6484.99    263.29 o 
   9   8   4       85.14       89.65     37.23 o 
  10   8   4      226.47      200.91     47.66 o 
  11   8   4     2242.12     2232.19    245.96 o 
  12   8   4     1710.19     1778.96    117.53 o 
  13   8   4     6574.57     6177.16    323.88 o 
  14   8   4     2532.44     2712.68    149.94 o 
  15   8   4     5552.68     5701.29    231.61 o 
 -14   9   4     2018.42     1796.90    314.24 o 
 -13   9   4      181.13       88.69     43.71 o 
 -12   9   4     3152.40     3106.85    153.68 o 
 -11   9   4       77.86       88.71     58.55 o 
 -10   9   4     6526.15     5715.00    206.57 o 
  -9   9   4       35.47       41.13     51.38 o 
  -8   9   4     1993.36     2033.38    111.41 o 
  -7   9   4      406.08      351.12     44.90 o 
  -6   9   4      249.77      219.55     35.62 o 
  -5   9   4     2665.92     2630.38     98.36 o 
  -4   9   4      888.27      970.48     50.83 o 
  -3   9   4      940.41      990.64     61.63 o 
  -2   9   4     2524.81     2608.84    128.82 o 
  -1   9   4      411.92      402.41     41.07 o 
   0   9   4     4956.18     5035.56    135.92 o 
   1   9   4      573.10      637.53     65.46 o 
   2   9   4     2499.34     2441.72     89.57 o 
   3   9   4       27.33       29.20     19.88 o 
   4   9   4      413.69      386.82     41.92 o 
   5   9   4       12.74       22.01     20.52 o 
   6   9   4      291.14      313.45     41.23 o 
   7   9   4     2383.81     2390.23    129.81 o 
   8   9   4        4.41       21.15     29.85 o 
   9   9   4     1870.21     1664.68    107.16 o 
  10   9   4      219.27      129.74     43.04 o 
  11   9   4     1917.21     1965.27    120.53 o 
  12   9   4      168.70      145.21     49.72 o 
  13   9   4      231.33      246.97     59.51 o 
  14   9   4       75.70       43.47     49.50 o 
 -14  10   4      543.79      601.74    122.38 o 
 -13  10   4      995.00     1069.16    118.12 o 
 -12  10   4       32.73      133.48     49.85 o 
 -11  10   4       36.09       20.05     35.84 o 
 -10  10   4      673.05      847.46     85.99 o 
  -9  10   4     3046.31     3000.36    143.32 o 
  -8  10   4      356.19      299.24     54.52 o 
  -7  10   4    11248.09    11382.95    316.14 o 
  -6  10   4     1262.39     1081.70    105.32 o 
  -5  10   4     9247.80     9340.47    221.58 o 
  -4  10   4      109.34      116.20     29.76 o 
  -3  10   4     4187.00     4313.56    110.20 o 
  -2  10   4       10.40       33.55     22.12 o 
  -1  10   4      346.00      321.51     40.14 o 
   0  10   4      371.77      415.01     43.34 o 
   1  10   4      440.89      461.95     59.08 o 
   2  10   4     1060.38     1052.93    105.11 o 
   3  10   4     4736.07     4480.84    168.27 o 
   4  10   4     8492.41     8260.17    230.05 o 
   5  10   4     3903.64     3797.30    122.57 o 
   6  10   4     4542.86     4437.82    171.25 o 
   7  10   4      598.67      573.27    135.44 o 
   8  10   4      539.60      511.13    120.17 o 
   9  10   4      611.78      642.15    181.70 o 
  10  10   4      224.56      175.74     47.33 o 
  11  10   4      102.48       79.64     42.48 o 
  12  10   4      974.99     1067.17    103.20 o 
  13  10   4      371.04      349.09     72.45 o 
 -13  11   4    12109.17    12356.74    371.96 o 
 -12  11   4     7470.78     7358.14    375.60 o 
 -11  11   4    14120.13    13885.33    389.51 o 
 -10  11   4     4162.12     4154.78    180.39 o 
  -9  11   4     7798.29     7833.95    257.03 o 
  -8  11   4      554.99      663.46     77.67 o 
  -7  11   4     1095.56     1060.44    106.60 o 
  -6  11   4      165.22      195.08     45.74 o 
  -5  11   4     3347.22     3190.50    117.09 o 
  -4  11   4    12050.04    12381.39    336.74 o 
  -3  11   4     8953.64     8929.20    186.21 o 
  -2  11   4    13793.06    14225.39    319.15 o 
  -1  11   4    16029.85    16244.65    323.02 o 
   0  11   4    10831.96    11237.98    246.21 o 
   1  11   4    13948.12    13440.29    281.23 o 
   2  11   4     3200.71     3120.12    109.73 o 
   3  11   4     8487.15     8844.40    210.55 o 
   4  11   4        4.51       15.14     22.17 o 
   5  11   4       57.12       65.15     33.79 o 
   6  11   4     3160.30     3220.55    146.57 o 
   7  11   4     3414.40     3017.10    144.81 o 
   8  11   4    10526.19     9911.34    300.91 o 
   9  11   4     6279.46     5791.01    217.66 o 
  10  11   4     6595.38     6606.51    338.05 o 
  11  11   4     6101.05     5783.74    227.31 o 
  12  11   4     6433.03     6743.31    253.50 o 
 -12  12   4      555.12      407.49    105.83 o 
 -11  12   4     1732.67     1874.01    186.90 o 
 -10  12   4     1308.57     1178.18    104.91 o 
  -9  12   4     4038.11     4097.51    178.93 o 
  -8  12   4     3558.27     3438.58    365.02 o 
  -7  12   4     5343.79     5315.84    201.66 o 
  -6  12   4     4987.13     4990.71    192.19 o 
  -5  12   4     6910.97     6679.54    227.65 o 
  -4  12   4     2724.53     2648.05    163.86 o 
  -3  12   4     4084.30     4273.49    119.83 o 
  -2  12   4      117.21      136.64     40.55 o 
  -1  12   4       22.18       37.47     25.84 o 
   0  12   4     5042.35     5299.24    200.43 o 
   1  12   4     1524.19     1429.68     75.15 o 
   2  12   4     3487.18     3662.69    122.95 o 
   3  12   4     3381.24     3369.67    118.30 o 
   4  12   4     9253.12     9149.52    221.10 o 
   5  12   4     4616.46     4154.35    171.54 o 
   6  12   4     2443.74     2397.71    194.50 o 
   7  12   4     3885.13     3952.16    171.92 o 
   8  12   4      710.12      616.24     78.99 o 
   9  12   4     1049.65     1061.82     99.91 o 
  10  12   4      310.94      132.56     50.57 o 
  11  12   4      380.77      408.54     92.77 o 
 -10  13   4       64.32       42.13     42.76 o 
  -9  13   4      546.79      646.35    146.54 o 
  -8  13   4       80.67      121.55     90.38 o 
  -7  13   4       48.26       83.76     42.48 o 
  -6  13   4       12.81       43.74     34.77 o 
  -5  13   4      116.16       68.46     38.42 o 
  -4  13   4      807.08      759.81     82.84 o 
  -3  13   4       32.28       23.98     26.89 o 
  -2  13   4       29.28        7.51     37.21 o 
  -1  13   4        2.59       25.14     31.92 o 
   0  13   4       12.74       19.08     24.57 o 
   1  13   4        4.16        4.49     23.47 o 
   2  13   4      256.78      207.48     39.12 o 
   3  13   4      901.51      905.89    102.00 o 
   4  13   4      239.12      210.59     57.18 o 
   5  13   4        0.26       19.59     30.84 o 
   6  13   4       15.55       13.97     31.73 o 
   7  13   4       39.88       17.74     34.72 o 
   8  13   4      105.10       92.48     44.65 o 
   9  13   4        4.73       10.77     38.68 o 
  10  13   4        0.82      -21.34     34.68 o 
  -9  14   4     2246.35     2440.65    144.15 o 
  -8  14   4     4143.72     4399.71    193.43 o 
  -7  14   4     2156.26     1992.61    132.17 o 
  -6  14   4     3546.17     4336.30    187.80 o 
  -5  14   4     1373.71     1454.41    113.08 o 
  -4  14   4     5827.42     6093.88    270.46 o 
  -3  14   4      318.36      290.39    117.95 o 
  -2  14   4      171.56      100.57     42.35 o 
  -1  14   4      108.00      117.26     57.52 o 
   0  14   4     1261.65     1130.04     91.73 o 
   1  14   4     1978.36     2011.63    116.12 o 
   2  14   4     4274.23     4279.08    187.16 o 
   3  14   4     2458.26     2405.48    131.07 o 
   4  14   4      980.15      865.88    121.62 o 
   5  14   4     3012.35     3047.22    169.75 o 
   6  14   4     1918.28     2023.91    129.02 o 
   7  14   4     1537.64     1505.28    117.07 o 
   8  14   4      903.64      754.30    181.27 o 
  -6  15   4      316.58      226.20     57.38 o 
  -5  15   4     1854.43     1878.63    130.19 o 
  -4  15   4     3010.28     3097.77    163.09 o 
  -3  15   4     5326.26     5497.05    221.23 o 
  -2  15   4     9061.75     9442.93    296.31 o 
  -1  15   4     8495.69     8168.51    378.08 o 
   0  15   4     8731.03     9250.68    406.75 o 
   1  15   4     6742.69     6343.57    226.18 o 
   2  15   4     4357.22     4157.60    184.09 o 
   3  15   4      491.77      468.00     72.25 o 
   4  15   4      348.70      362.62     71.77 o 
   5  15   4       83.00      131.56     49.59 o 
   6  15   4     1297.27     1238.02    110.33 o 
  -2  16   4      547.73      520.09     64.73 o 
  -1  16   4        7.58       10.07     49.33 o 
   0  16   4       28.51       73.57     57.18 o 
   1  16   4      972.22     1184.76    145.26 o 
   2  16   4     1493.35     1454.46    119.91 o 
 -16   1   5     4727.47     5114.01    191.92 o 
 -15   1   5     5071.13     5251.24    155.06 o 
 -14   1   5     2873.19     2906.03    109.73 o 
 -13   1   5     1199.33     1176.51     90.24 o 
 -12   1   5      103.28      119.62     29.90 o 
 -11   1   5       49.29       89.29     23.69 o 
 -10   1   5       65.88       64.93     17.30 o 
  -9   1   5     4428.59     4787.06     93.58 o 
  -8   1   5     3361.42     3371.32     73.40 o 
  -7   1   5    12144.34    12375.09    173.95 o 
  -6   1   5    15871.76    16229.16    212.27 o 
  -5   1   5    13970.47    13897.01    184.59 o 
  -4   1   5    17415.17    16700.45    211.72 o 
  -3   1   5     7669.01     8261.32    132.39 o 
  -2   1   5    10088.40     9966.55    151.77 o 
  -1   1   5      790.85      798.95     36.42 o 
   0   1   5       66.29       70.61     17.89 o 
   1   1   5      436.89      477.75     50.41 o 
   2   1   5     2198.06     2252.95     72.73 o 
   3   1   5     3833.01     3518.82     97.94 o 
   4   1   5    16777.69    17297.98    319.88 o 
   5   1   5    10032.76     9972.19    209.14 o 
   6   1   5    18098.89    18178.89    339.66 o 
   7   1   5    12748.69    12287.02    253.09 o 
   8   1   5     5172.69     5388.96    145.72 o 
   9   1   5     4825.78     4719.90    137.39 o 
  10   1   5      338.85      434.05     48.00 o 
  11   1   5       16.66       55.39     27.26 o 
  12   1   5      505.08      603.11     58.45 o 
  13   1   5     1551.34     1592.56    104.19 o 
  14   1   5     1542.15     1355.00    118.29 o 
  15   1   5     3295.47     3499.47    222.92 o 
  16   1   5     3180.03     2780.87    201.58 o 
 -16   2   5       13.08       22.05     32.49 o 
 -15   2   5     2274.16     2276.59    128.24 o 
 -14   2   5     4331.97     4318.56    134.48 o 
 -13   2   5    12535.68    12855.97    257.24 o 
 -12   2   5    12608.53    12120.60    210.39 o 
 -11   2   5    25021.70    26023.33    370.78 o 
 -10   2   5    13569.66    13585.18    219.15 o 
  -9   2   5    10417.15    10987.12    164.94 o 
  -8   2   5     5009.96     5154.43    104.19 o 
  -7   2   5     2206.11     2267.65     62.50 o 
  -6   2   5      274.47      285.74     24.90 o 
  -5   2   5      166.86      170.02     20.30 o 
  -4   2   5     4450.94     4452.69     87.57 o 
  -3   2   5    15285.33    14958.56    212.52 o 
  -2   2   5    23433.02    23213.95    343.23 o 
  -1   2   5    27962.71    27519.30    397.31 o 
   0   2   5    26588.98    25416.51    435.18 o 
   1   2   5    19625.02    19293.80    344.67 o 
   2   2   5    12628.35    12300.61    240.00 o 
   3   2   5     1920.47     1763.10     67.36 o 
   4   2   5      306.80      347.15     34.80 o 
   5   2   5      629.25      620.78    103.35 o 
   6   2   5     1198.10     1173.19     60.80 o 
   7   2   5     1172.43     1262.87    123.22 o 
   8   2   5     6404.47     6504.88    165.54 o 
   9   2   5     9788.72     9961.39    226.42 o 
  10   2   5    10507.42    11198.64    331.00 o 
  11   2   5    10960.18    11346.73    260.62 o 
  12   2   5     8195.31     8712.26    218.55 o 
  13   2   5     5853.96     6198.15    303.57 o 
  14   2   5     3204.40     3191.39    210.80 o 
  15   2   5      746.10      882.46    123.75 o 
  16   2   5       56.74       16.56     56.50 o 
 -16   3   5     2614.25     2544.21    209.95 o 
 -15   3   5     3869.56     3753.09    183.07 o 
 -14   3   5     2947.18     3102.62    173.96 o 
 -13   3   5     2001.98     2101.14     84.85 o 
 -12   3   5       92.24       34.49     24.58 o 
 -11   3   5      223.65      138.68     29.35 o 
 -10   3   5     1201.72     1242.67     61.51 o 
  -9   3   5     1680.24     1747.22     66.95 o 
  -8   3   5     1922.12     1943.00     82.36 o 
  -7   3   5     2363.30     2518.48     66.51 o 
  -6   3   5     2871.03     2818.23     69.48 o 
  -5   3   5     5996.80     5954.33    108.53 o 
  -4   3   5     2868.39     2859.33    103.26 o 
  -3   3   5    17459.06    16879.71    269.09 o 
  -2   3   5     2613.91     2655.21     85.20 o 
  -1   3   5     3895.28     3753.33    102.79 o 
   0   3   5      385.58      361.42     34.14 o 
   1   3   5     1453.35     1357.32     58.67 o 
   2   3   5     3219.89     3131.15    133.09 o 
   3   3   5     3672.99     3918.54    109.57 o 
   4   3   5     2598.17     2762.84    106.71 o 
   5   3   5     3913.01     4193.82    119.07 o 
   6   3   5     3278.28     3476.14    108.68 o 
   7   3   5     2501.65     2560.00    163.94 o 
   8   3   5     3601.67     3450.73    113.58 o 
   9   3   5     1542.52     1469.19     76.09 o 
  10   3   5     2048.16     2089.58    119.65 o 
  11   3   5        0.03      -26.07     23.23 o 
  12   3   5      168.55      149.35     45.14 o 
  13   3   5      445.03      494.53    149.27 o 
  14   3   5     1289.93     1457.60    108.24 o 
  15   3   5      804.67      678.07     88.93 o 
 -16   4   5      177.57      257.50     71.52 o 
 -15   4   5        0.64      -10.40     37.85 o 
 -14   4   5      340.46      259.35     61.92 o 
 -13   4   5       42.32       22.46     38.11 o 
 -12   4   5     1535.80     1399.87     80.19 o 
 -11   4   5      436.28      470.53     60.33 o 
 -10   4   5      826.00      686.90     66.15 o 
  -9   4   5      783.34      813.21     57.82 o 
  -8   4   5     2113.39     1998.59     82.07 o 
  -7   4   5      127.63       72.11     20.34 o 
  -6   4   5      268.95      282.90     30.14 o 
  -5   4   5     2825.76     2758.60     78.14 o 
  -4   4   5      151.37      190.73     24.93 o 
  -3   4   5     1086.94      967.89     44.91 o 
  -2   4   5      747.45      834.60     49.51 o 
  -1   4   5       47.67       65.94     20.13 o 
   0   4   5     1842.04     1843.56     69.75 o 
   1   4   5     1197.21     1121.12     79.10 o 
   2   4   5     1243.65     1245.81     59.24 o 
   3   4   5      411.25      464.78     40.71 o 
   4   4   5      738.18      777.66     59.98 o 
   5   4   5        0.75        3.21     17.19 o 
   6   4   5      674.18      777.33     62.28 o 
   7   4   5      149.25      228.34     35.25 o 
   8   4   5      687.51      780.11     78.31 o 
   9   4   5      321.16      323.92     43.39 o 
  10   4   5       37.41       49.01     27.04 o 
  11   4   5     1006.08     1079.02    103.78 o 
  12   4   5        9.18       31.52     44.81 o 
  13   4   5      740.76      774.07     83.10 o 
  14   4   5        4.79       22.05     37.96 o 
  15   4   5       69.84       80.28     45.64 o 
 -15   5   5     3710.53     3575.77    179.94 o 
 -14   5   5     5168.06     5295.72    404.53 o 
 -13   5   5     1328.82     1554.37    115.82 o 
 -12   5   5      284.64      317.87     46.35 o 
 -11   5   5      164.59      198.14     38.26 o 
 -10   5   5      661.34      629.84    102.83 o 
  -9   5   5     3011.18     2983.91    106.79 o 
  -8   5   5    11801.41    11789.71    252.32 o 
  -7   5   5    12160.46    12540.31    284.30 o 
  -6   5   5    18740.15    18157.08    294.09 o 
  -5   5   5    10551.50    10925.24    197.31 o 
  -4   5   5    15216.99    15002.34    250.93 o 
  -3   5   5     6330.84     6347.91    133.55 o 
  -2   5   5     6572.62     6192.44    148.96 o 
  -1   5   5     1815.54     1927.74     73.55 o 
   0   5   5     1406.07     1323.72     60.90 o 
   1   5   5      383.76      326.00     45.90 o 
   2   5   5      235.69      274.28     59.22 o 
   3   5   5    11034.00    10638.30    225.66 o 
   4   5   5     9355.54     9161.04    204.51 o 
   5   5   5    15051.12    14892.18    410.07 o 
   6   5   5     7815.62     7957.60    190.30 o 
   7   5   5     7755.46     7665.21    187.80 o 
   8   5   5     4119.15     4350.82    133.62 o 
   9   5   5     2432.41     2473.08    146.07 o 
  10   5   5      778.65      694.76     72.86 o 
  11   5   5       66.81       40.25     34.49 o 
  12   5   5       93.13       71.90     40.96 o 
  13   5   5     1022.79      929.39     90.57 o 
  14   5   5     1685.25     2049.39    161.30 o 
  15   5   5     2722.58     2871.00    152.66 o 
 -15   6   5      633.45      586.11    131.35 o 
 -14   6   5     6071.55     6285.50    241.00 o 
 -13   6   5     2328.23     2515.14    142.33 o 
 -12   6   5    15447.28    15361.61    410.83 o 
 -11   6   5     7169.77     7068.84    190.63 o 
 -10   6   5    15716.84    16070.10    331.65 o 
  -9   6   5     5703.14     5874.13    162.46 o 
  -8   6   5     7047.48     6820.46    175.97 o 
  -7   6   5     1302.74     1456.17    109.06 o 
  -6   6   5      211.18      234.20     30.01 o 
  -5   6   5     2219.75     2278.10     73.77 o 
  -4   6   5     6309.11     6092.26    132.73 o 
  -3   6   5     8901.05     8815.38    204.93 o 
  -2   6   5     9077.14     8697.74    192.30 o 
  -1   6   5    16319.84    16700.45    322.99 o 
   0   6   5    11913.86    11997.64    245.80 o 
   1   6   5    19555.83    20069.97    370.91 o 
   2   6   5     9659.74     9570.97    210.09 o 
   3   6   5     5951.33     6169.03    214.84 o 
   4   6   5     4511.09     4387.33    127.48 o 
   5   6   5       21.38       10.35     20.99 o 
   6   6   5      187.52      184.50     33.51 o 
   7   6   5     5144.79     5166.96    147.94 o 
   8   6   5     2867.46     2998.94    109.81 o 
   9   6   5     8244.51     8138.98    244.21 o 
  10   6   5     5781.77     5497.61    320.38 o 
  11   6   5     7610.45     7347.45    243.10 o 
  12   6   5     6793.25     6892.88    238.80 o 
  13   6   5     4559.44     4404.32    186.42 o 
  14   6   5     2216.07     2471.65    141.42 o 
 -14   7   5      766.26      808.03     96.17 o 
 -13   7   5       61.81       87.07     45.74 o 
 -12   7   5       13.36      -14.35     31.90 o 
 -11   7   5       15.40        8.82     25.84 o 
 -10   7   5      355.75      397.43     60.08 o 
  -9   7   5      242.02      183.19     51.69 o 
  -8   7   5     2817.28     2887.77    107.36 o 
  -7   7   5     2492.64     2544.19     99.33 o 
  -6   7   5     4717.33     4618.45    136.61 o 
  -5   7   5     1568.46     1590.14     62.88 o 
  -4   7   5     6270.57     6214.79    137.32 o 
  -3   7   5     1945.39     1976.68     69.77 o 
  -2   7   5     2147.75     2036.89     79.74 o 
  -1   7   5       87.49       71.04     23.55 o 
   0   7   5      376.57      409.35     42.18 o 
   1   7   5      247.80      308.15     37.82 o 
   2   7   5       15.75       35.69     21.80 o 
   3   7   5     3539.79     3453.19    111.13 o 
   4   7   5      810.08      718.33     54.51 o 
   5   7   5     4935.76     4827.25    160.97 o 
   6   7   5     1990.33     1836.72     83.00 o 
   7   7   5     2346.05     2438.70    146.95 o 
   8   7   5     1287.48     1224.89     74.66 o 
   9   7   5      767.05      934.43     92.00 o 
  10   7   5       45.83       55.74     34.45 o 
  11   7   5       84.27       44.15     37.86 o 
  12   7   5      141.82      114.48     46.79 o 
  13   7   5      356.97      387.97     69.69 o 
  14   7   5      420.56      336.95     68.97 o 
 -14   8   5      180.26      246.38     75.36 o 
 -13   8   5     2217.48     2030.55    132.62 o 
 -12   8   5      652.90      749.95     88.52 o 
 -11   8   5     3405.88     3229.27    229.32 o 
 -10   8   5      628.53      664.57     62.24 o 
  -9   8   5     2867.24     2974.48    115.24 o 
  -8   8   5      149.54      161.77     42.86 o 
  -7   8   5      883.63      905.28     65.55 o 
  -6   8   5       66.64       71.10     26.97 o 
  -5   8   5      897.92      966.33     92.08 o 
  -4   8   5      718.36      771.75     48.66 o 
  -3   8   5      363.61      341.07     36.18 o 
  -2   8   5     1210.37     1171.40     62.87 o 
  -1   8   5     2489.16     2495.48     91.83 o 
   0   8   5     1027.02     1050.08     62.21 o 
   1   8   5     3643.86     3818.90    196.32 o 
   2   8   5      999.62      944.51     60.65 o 
   3   8   5     1405.24     1374.52     71.42 o 
   4   8   5      291.26      288.56     40.42 o 
   5   8   5       16.11       -1.55     21.17 o 
   6   8   5       18.82       35.61     25.37 o 
   7   8   5      478.23      505.38     52.81 o 
   8   8   5     1036.76      963.31     85.77 o 
   9   8   5     1574.69     1387.10    251.94 o 
  10   8   5     2708.41     2761.17    145.77 o 
  11   8   5      757.87      601.05     78.98 o 
  12   8   5     2297.80     2426.53    139.74 o 
  13   8   5      385.54      257.96     60.14 o 
 -13   9   5     3200.63     3288.20    169.21 o 
 -12   9   5      758.08      744.10     90.64 o 
 -11   9   5       16.97       43.33     54.54 o 
 -10   9   5      288.84      400.95     66.70 o 
  -9   9   5     2359.62     2222.27    110.54 o 
  -8   9   5     6872.58     6916.92    190.42 o 
  -7   9   5    16322.87    15975.48    542.89 o 
  -6   9   5    14430.70    13979.21    299.81 o 
  -5   9   5    19224.75    19546.51    404.29 o 
  -4   9   5     7026.25     6779.17    301.36 o 
  -3   9   5    13169.17    13589.97    246.73 o 
  -2   9   5      875.37      893.54     60.02 o 
  -1   9   5     3002.00     2854.00    101.98 o 
   0   9   5      247.23      224.81     35.46 o 
   1   9   5      447.39      512.10     49.69 o 
   2   9   5     3885.09     3898.39    229.41 o 
   3   9   5     5869.50     5653.74    157.23 o 
   4   9   5    12778.99    12554.38    271.61 o 
   5   9   5    15705.55    15328.03    318.07 o 
   6   9   5    14111.86    13493.65    292.10 o 
   7   9   5     8125.84     7900.97    251.60 o 
   8   9   5     5895.82     5858.58    212.35 o 
   9   9   5     1669.87     1437.72    105.33 o 
  10   9   5      923.78      895.12     91.42 o 
  11   9   5       30.54       37.75     38.94 o 
  12   9   5      248.63      232.35     58.60 o 
 -12  10   5     2653.32     2640.82    150.34 o 
 -11  10   5    10734.01    10423.91    393.61 o 
 -10  10   5     5575.99     5427.19    372.87 o 
  -9  10   5    12060.30    11650.35    338.88 o 
  -8  10   5     2669.14     2431.21    119.07 o 
  -7  10   5     2032.72     1893.39     93.70 o 
  -6  10   5       21.48       41.64     26.85 o 
  -5  10   5      755.83      781.19     64.77 o 
  -4  10   5     6131.08     5966.69    170.43 o 
  -3  10   5     4598.82     4744.89    110.77 o 
  -2  10   5     6842.87     6794.96    175.82 o 
  -1  10   5     4583.35     4586.22    256.08 o 
   0  10   5     7307.61     7298.84    230.16 o 
   1  10   5     7068.93     6735.33    176.73 o 
   2  10   5     6171.37     6195.47    259.73 o 
   3  10   5     4720.79     4488.76    138.81 o 
   4  10   5      548.41      576.57     56.02 o 
   5  10   5       56.43       76.17     30.18 o 
   6  10   5     1146.58     1255.27     96.24 o 
   7  10   5     1039.56      949.30     90.29 o 
   8  10   5     5875.40     5482.34    207.47 o 
   9  10   5     3112.46     3030.03    151.84 o 
  10  10   5     4158.78     4115.56    182.90 o 
  11  10   5     2865.44     2801.84    210.03 o 
  12  10   5     4071.24     4102.33    191.80 o 
 -11  11   5        6.75       30.26     39.88 o 
 -10  11   5       50.51       13.39     38.19 o 
  -9  11   5       73.16      121.81    120.85 o 
  -8  11   5       57.96       54.99     39.15 o 
  -7  11   5      449.73      469.61     56.65 o 
  -6  11   5      104.24      116.87     46.62 o 
  -5  11   5       24.56       -8.97     21.81 o 
  -4  11   5       47.55       35.16     27.83 o 
  -3  11   5       47.30       31.07     26.60 o 
  -2  11   5       55.02       63.16     28.30 o 
  -1  11   5      381.49      336.37     45.18 o 
   0  11   5       11.70      -19.27     21.36 o 
   1  11   5      273.61      230.09     40.10 o 
   2  11   5      331.69      305.62     47.69 o 
   3  11   5      130.38      126.64     51.82 o 
   4  11   5     1480.60     1363.20     79.62 o 
   5  11   5      104.88       72.86     30.95 o 
   6  11   5      804.86      714.82     80.80 o 
   7  11   5       49.25       55.00     38.95 o 
   8  11   5      161.08      110.67     45.63 o 
   9  11   5      283.19      359.03     64.09 o 
  10  11   5       59.44       73.99     45.12 o 
  11  11   5       81.66       25.32     40.24 o 
 -10  12   5     3308.05     3103.87    163.10 o 
  -9  12   5      396.36      341.36     66.87 o 
  -8  12   5     1672.68     1631.15    120.79 o 
  -7  12   5       68.60       29.44     40.24 o 
  -6  12   5      296.28      267.35     57.44 o 
  -5  12   5      208.28      222.02     46.01 o 
  -4  12   5      481.70      567.15     61.64 o 
  -3  12   5     1988.02     2120.18    100.63 o 
  -2  12   5     3125.85     2930.60    141.20 o 
  -1  12   5     5514.75     5750.87    165.20 o 
   0  12   5     4917.50     5086.34    154.13 o 
   1  12   5     3448.28     3568.30    126.35 o 
   2  12   5     3180.22     3111.98    118.66 o 
   3  12   5      886.97      922.11     70.15 o 
   4  12   5      641.32      668.69     62.89 o 
   5  12   5       24.45       16.10     32.76 o 
   6  12   5        4.58       35.81     44.21 o 
   7  12   5      567.19      566.12     78.24 o 
   8  12   5      660.69      637.13     83.05 o 
   9  12   5     2240.27     2562.51    146.49 o 
  -8  13   5     4706.42     4713.86    357.85 o 
  -7  13   5     4871.62     5283.28    214.48 o 
  -6  13   5     7609.57     7494.80    262.30 o 
  -5  13   5     5129.16     5114.76    207.61 o 
  -4  13   5    11623.26    11492.04    280.02 o 
  -3  13   5     5869.94     5769.00    180.82 o 
  -2  13   5     7337.51     7639.77    254.93 o 
  -1  13   5      610.41      571.56     91.66 o 
   0  13   5      372.74      371.04     51.14 o 
   1  13   5     1123.05     1027.13     78.83 o 
   2  13   5     1716.57     1603.39     99.28 o 
   3  13   5     3460.18     3449.04    259.27 o 
   4  13   5     4607.55     4627.71    190.16 o 
   5  13   5     5217.25     5388.84    210.92 o 
   6  13   5     4589.98     4347.25    403.34 o 
   7  13   5     5411.34     5615.86    222.73 o 
   8  13   5     3048.60     2603.02    149.50 o 
  -6  14   5      184.49      244.51     97.46 o 
  -5  14   5      364.14      409.94     71.83 o 
  -4  14   5      917.97      763.86     91.62 o 
  -3  14   5     3414.86     3542.52    173.30 o 
  -2  14   5     3227.02     2952.57    124.47 o 
  -1  14   5     4423.30     4472.92    187.71 o 
   0  14   5     4300.71     4191.06    181.21 o 
   1  14   5     3146.27     3435.71    131.05 o 
   2  14   5     2956.28     2892.15    148.18 o 
   3  14   5      831.92      915.59     93.28 o 
   4  14   5      571.93      585.09     90.64 o 
   5  14   5       94.22       66.26     42.12 o 
   6  14   5        8.83       35.67     69.13 o 
  -2  15   5       26.44        8.21     30.31 o 
  -1  15   5       12.69      -25.09     45.57 o 
   0  15   5       55.03       17.58     50.35 o 
   1  15   5        9.82       -6.32     50.01 o 
   2  15   5      269.74      241.65     59.85 o 
 -15   0   6     1854.18     2143.00    204.49 o 
 -14   0   6    13199.28    13637.06    552.69 o 
 -13   0   6      135.90      278.74     87.56 o 
 -12   0   6     8595.53     7665.15    357.08 o 
 -11   0   6      838.08      777.66    113.00 o 
 -10   0   6      308.30      385.06     53.73 o 
  -9   0   6     3230.17     3119.59    128.12 o 
  -8   0   6     1618.68     1507.32     90.47 o 
  -7   0   6    16699.93    16797.66    393.57 o 
  -6   0   6    12601.31    12668.96    313.13 o 
  -5   0   6    32482.55    31724.49    662.93 o 
  -4   0   6    25630.87    25790.21    807.45 o 
  -3   0   6     9167.57     9272.62    243.89 o 
  -2   0   6    19922.16    19320.38    546.12 o 
  -1   0   6      855.12      975.32    107.02 o 
   0   0   6     7210.03     6721.92    296.49 o 
   1   0   6     3336.48     3484.45    200.05 o 
   2   0   6       18.16       90.98     47.45 o 
   3   0   6     8185.99     8378.46    356.23 o 
   4   0   6     2875.80     3158.78    198.85 o 
   5   0   6    29494.04    27219.15    872.56 o 
   6   0   6     9285.48     9379.38    395.32 o 
   7   0   6    13996.33    14255.46    538.87 o 
   8   0   6     7767.08     8185.24    372.79 o 
   9   0   6     6373.57     6089.69    313.21 o 
  10   0   6     1346.45     1266.00    148.16 o 
  11   0   6      918.88      915.58    131.77 o 
  12   0   6      290.12      477.25    109.58 o 
  13   0   6      531.13      273.44     96.44 o 
 -15   1   6       36.17       33.45     49.08 o 
 -14   1   6     1116.90     1202.73    108.40 o 
 -13   1   6      448.07      570.66    108.81 o 
 -12   1   6     7101.92     7516.26    249.42 o 
 -11   1   6     2602.62     2663.93    103.58 o 
 -10   1   6    13717.36    14143.69    292.09 o 
  -9   1   6     1511.38     1566.05     64.22 o 
  -8   1   6    14243.20    14130.68    244.77 o 
  -7   1   6       49.76       70.17     21.61 o 
  -6   1   6     7195.95     6914.89    143.02 o 
  -5   1   6      305.97      343.29     42.40 o 
  -4   1   6     2198.32     2054.46     67.58 o 
  -3   1   6    11687.89    11090.92    196.39 o 
  -2   1   6       97.33      133.23     39.22 o 
  -1   1   6    13802.07    13553.66    267.19 o 
   0   1   6     3923.25     3765.39    146.14 o 
   1   1   6     9718.92     9677.73    317.65 o 
   2   1   6     3988.77     4020.42    155.70 o 
   3   1   6     3725.03     4030.17    158.21 o 
   4   1   6     5294.56     5584.63    196.18 o 
   5   1   6      450.08      479.83     64.73 o 
   6   1   6      176.83      142.29     43.14 o 
   7   1   6       27.86       25.27     34.76 o 
   8   1   6       30.61        7.53     33.10 o 
   9   1   6     2187.07     2193.38    125.68 o 
  10   1   6     1517.91     1747.60    119.49 o 
  11   1   6     4644.46     4519.48    192.09 o 
  12   1   6     1184.99     1398.74    111.98 o 
  13   1   6     4695.30     4863.62    291.20 o 
  14   1   6      637.50      580.00    123.92 o 
 -15   2   6     2832.26     2872.62    314.41 o 
 -14   2   6     1120.74     1364.32    116.97 o 
 -13   2   6     4084.68     4087.36    404.36 o 
 -12   2   6     3264.09     3203.37    120.56 o 
 -11   2   6     2340.88     2378.97    100.09 o 
 -10   2   6      106.37      126.91     33.47 o 
  -9   2   6     1477.49     1355.91     61.14 o 
  -8   2   6      712.97      616.54     44.29 o 
  -7   2   6      197.60      290.32     45.05 o 
  -6   2   6      163.15      145.90     25.57 o 
  -5   2   6     1139.07     1156.62     93.49 o 
  -4   2   6      470.42      418.20     53.71 o 
  -3   2   6     1055.14      992.80     58.18 o 
  -2   2   6      867.04      906.26     79.39 o 
  -1   2   6       45.29       65.02     31.50 o 
   0   2   6      539.78      448.78     58.83 o 
   1   2   6       16.53       37.06     30.22 o 
   2   2   6      745.88      773.20     72.35 o 
   3   2   6        8.41      -28.17     23.66 o 
   4   2   6     6452.59     6886.84    534.09 o 
   5   2   6      411.83      497.28     66.32 o 
   6   2   6     4518.54     4721.34    302.97 o 
   7   2   6       65.86       79.29     38.12 o 
   8   2   6      740.36      867.89     86.03 o 
   9   2   6      300.93      465.74    134.16 o 
  10   2   6       14.92       -3.50     32.33 o 
  11   2   6        1.02      -11.98     34.84 o 
  12   2   6       20.68      -35.60     37.30 o 
  13   2   6        0.18       19.46     56.16 o 
  14   2   6        2.01       24.58     65.72 o 
 -15   3   6       47.20       99.36     65.46 o 
 -14   3   6      918.14      828.98     97.84 o 
 -13   3   6     4327.06     4216.82    187.58 o 
 -12   3   6     1954.92     1977.48     98.84 o 
 -11   3   6    16648.63    16737.94    495.73 o 
 -10   3   6     4993.17     4759.31    160.93 o 
  -9   3   6    18666.95    19378.20    376.38 o 
  -8   3   6     2084.30     1996.95     80.98 o 
  -7   3   6    13113.21    13424.66    237.59 o 
  -6   3   6      185.19      208.81     29.50 o 
  -5   3   6     3867.99     3922.47    100.63 o 
  -4   3   6     1881.07     1876.84     66.44 o 
  -3   3   6       29.88      136.94     65.35 o 
  -2   3   6     8856.72     9039.03    199.68 o 
  -1   3   6     2722.65     2793.92     94.24 o 
   0   3   6    11527.57    10540.31    533.14 o 
   1   3   6     7814.00     7818.14    179.44 o 
   2   3   6    16072.43    16457.85    379.43 o 
   3   3   6     3406.28     3198.56    131.04 o 
   4   3   6     2249.77     2347.13     87.77 o 
   5   3   6     2253.02     2135.70     85.21 o 
   6   3   6      384.54      380.87     43.96 o 
   7   3   6      139.68      130.54     32.46 o 
   8   3   6     2166.53     2413.59     97.87 o 
   9   3   6      528.05      504.50     54.58 o 
  10   3   6     5521.22     5925.35    170.69 o 
  11   3   6     1688.05     1601.64     88.78 o 
  12   3   6     6129.33     6383.55    223.15 o 
  13   3   6     1819.09     2105.62    190.66 o 
  14   3   6     3629.56     4195.20    274.64 o 
 -14   4   6     2105.32     1919.38    195.70 o 
 -13   4   6    14135.03    13883.46    400.45 o 
 -12   4   6      160.99      112.91     36.68 o 
 -11   4   6     2752.88     2736.68    111.51 o 
 -10   4   6      676.42      763.94     66.41 o 
  -9   4   6      178.70      246.63     39.76 o 
  -8   4   6     7089.33     7533.46    189.19 o 
  -7   4   6     6498.79     6462.40    143.11 o 
  -6   4   6     9161.09     9279.39    181.35 o 
  -5   4   6     9410.67     9390.39    182.34 o 
  -4   4   6     9722.50     9244.89    179.08 o 
  -3   4   6    16837.96    16646.45    278.19 o 
  -2   4   6     6033.99     5816.25    246.22 o 
  -1   4   6    10923.65    10740.67    227.17 o 
   0   4   6       78.00       86.05     28.05 o 
   1   4   6      734.95      834.65     54.54 o 
   2   4   6     5812.65     5987.65    158.42 o 
   3   4   6      426.51      428.97     44.51 o 
   4   4   6    13011.23    12559.24    473.87 o 
   5   4   6     5455.56     5519.59    151.58 o 
   6   4   6    15974.72    16253.31    327.26 o 
   7   4   6    10399.41    10728.23    394.81 o 
   8   4   6    14732.14    15460.44    324.85 o 
   9   4   6     5786.52     6142.89    272.88 o 
  10   4   6     4525.57     4992.04    156.14 o 
  11   4   6      888.24      838.61     83.88 o 
  12   4   6       54.71       52.82     38.64 o 
  13   4   6      359.46      381.93     67.91 o 
 -14   5   6       44.83        1.42     64.78 o 
 -13   5   6     1502.52     1621.27    118.22 o 
 -12   5   6      169.34      167.69     40.84 o 
 -11   5   6     5593.77     5672.33    169.48 o 
 -10   5   6      967.25     1028.31     82.57 o 
  -9   5   6     7929.93     7925.31    201.85 o 
  -8   5   6     2463.69     2441.88     98.94 o 
  -7   5   6     4950.63     4883.28    143.37 o 
  -6   5   6      126.66       93.87     25.01 o 
  -5   5   6     4604.13     4458.09    113.49 o 
  -4   5   6     2944.15     2890.50    145.85 o 
  -3   5   6      529.83      510.24     41.03 o 
  -2   5   6     8219.48     8483.08    196.81 o 
  -1   5   6      240.06      257.73     35.95 o 
   0   5   6     5903.12     5808.72    167.21 o 
   1   5   6     4234.40     4119.86    158.58 o 
   2   5   6     2739.29     2779.66     98.82 o 
   3   5   6     2034.55     2053.15     84.87 o 
   4   5   6      168.41       76.95     50.56 o 
   5   5   6     1198.51     1205.54     69.68 o 
   6   5   6        7.88      -21.41     22.55 o 
   7   5   6      114.79      113.57     33.41 o 
   8   5   6      473.81      471.72     53.66 o 
   9   5   6     1332.61     1423.43     81.54 o 
  10   5   6     1513.82     1584.34    108.81 o 
  11   5   6      674.85      750.77     82.49 o 
  12   5   6     2078.82     2152.78    198.00 o 
  13   5   6      283.30      171.53     54.86 o 
 -13   6   6       32.18       53.72     43.45 o 
 -12   6   6     1925.51     1990.57    102.68 o 
 -11   6   6      612.84      614.09     63.78 o 
 -10   6   6     1050.10     1127.15     76.74 o 
  -9   6   6     3445.06     3435.63    124.85 o 
  -8   6   6       16.23       11.43     26.15 o 
  -7   6   6      216.77      213.80     39.85 o 
  -6   6   6     2435.25     2437.82     82.23 o 
  -5   6   6     2193.92     2311.54     79.73 o 
  -4   6   6     2489.84     2460.59     88.20 o 
  -3   6   6      926.65      949.21     53.23 o 
  -2   6   6     2675.47     2705.54    117.49 o 
  -1   6   6      185.59      139.16     31.08 o 
   0   6   6     1481.18     1475.00     71.85 o 
   1   6   6      324.13      326.15     40.75 o 
   2   6   6     1852.36     1608.57     75.74 o 
   3   6   6     1320.60     1267.90     69.80 o 
   4   6   6       27.01       20.09     23.88 o 
   5   6   6     2647.81     2623.67    102.44 o 
   6   6   6      450.15      485.04     52.16 o 
   7   6   6     2206.88     2250.33     97.73 o 
   8   6   6       13.16       31.82     27.21 o 
   9   6   6      950.22      947.67     72.85 o 
  10   6   6      163.47      130.40     42.99 o 
  11   6   6       97.84       68.83     40.02 o 
  12   6   6       52.70       58.98     40.70 o 
  13   6   6        1.46       79.71     43.62 o 
 -13   7   6     2466.41     2583.36    150.48 o 
 -12   7   6     7562.21     7741.15    216.69 o 
 -11   7   6     5045.53     5065.73    165.17 o 
 -10   7   6    17191.34    17179.17    361.88 o 
  -9   7   6     5319.81     4905.53    155.08 o 
  -8   7   6    10590.58    10447.98    250.02 o 
  -7   7   6     2007.49     1980.55     91.74 o 
  -6   7   6     9651.98     9624.62    229.50 o 
  -5   7   6       26.39       37.10     22.62 o 
  -4   7   6       78.63      127.21     27.70 o 
  -3   7   6     4498.61     4722.47    121.56 o 
  -2   7   6     1807.06     1884.19     87.03 o 
  -1   7   6    10756.57    10388.06    232.82 o 
   0   7   6     7368.48     7117.64    179.45 o 
   1   7   6    12288.48    11980.92    352.78 o 
   2   7   6     9567.46     9835.59    227.66 o 
   3   7   6    13686.39    13608.09    289.00 o 
   4   7   6     3899.38     3550.20    121.35 o 
   5   7   6     1845.62     2006.39     91.31 o 
   6   7   6      116.18       95.43     33.06 o 
   7   7   6      799.31      756.84     64.27 o 
   8   7   6      282.24      241.91     44.97 o 
   9   7   6     3244.42     3050.13    145.79 o 
  10   7   6     1226.21     1242.65    102.10 o 
  11   7   6     4781.68     5154.60    205.68 o 
  12   7   6     2229.30     2270.95    136.39 o 
 -12   8   6     2938.51     3030.43    160.91 o 
 -11   8   6      393.06      430.38     57.88 o 
 -10   8   6      154.36      233.09     68.70 o 
  -9   8   6     4345.14     4297.60    147.58 o 
  -8   8   6     1319.48     1308.63     82.48 o 
  -7   8   6     4733.24     4492.16    146.93 o 
  -6   8   6    14767.72    14191.87    307.43 o 
  -5   8   6     9231.82     9020.96    221.81 o 
  -4   8   6     9883.31    10042.01    202.62 o 
  -3   8   6     6407.57     6612.08    153.30 o 
  -2   8   6     6413.97     6293.10    168.13 o 
  -1   8   6     1989.00     2162.57    131.74 o 
   0   8   6     1202.45     1218.02     71.99 o 
   1   8   6       13.81       19.87     24.57 o 
   2   8   6        6.73       28.22     24.83 o 
   3   8   6     3889.65     3676.47    124.62 o 
   4   8   6     3776.62     3709.35    127.07 o 
   5   8   6    13292.28    13022.44    287.96 o 
   6   8   6     6799.17     6464.97    181.37 o 
   7   8   6     8922.14     8972.45    227.62 o 
   8   8   6     1535.76     1273.73    106.68 o 
   9   8   6     3547.16     3755.68    168.54 o 
  10   8   6     1634.25     1406.11    108.60 o 
  11   8   6      347.23      351.98     68.57 o 
 -11   9   6      195.27      236.79     61.89 o 
 -10   9   6     1441.14     1334.16     89.71 o 
  -9   9   6      234.08      345.64     52.69 o 
  -8   9   6      783.70      973.44     76.10 o 
  -7   9   6        4.31      -16.87     24.27 o 
  -6   9   6     1960.92     2203.37    101.22 o 
  -5   9   6      298.61      320.85     46.85 o 
  -4   9   6        2.61        5.81     24.54 o 
  -3   9   6     3082.09     3117.83    100.42 o 
  -2   9   6       41.26       98.30     31.41 o 
  -1   9   6     1270.83     1293.64     75.51 o 
   0   9   6       96.52       64.31     28.50 o 
   1   9   6      327.57      502.44     83.10 o 
   2   9   6      609.88      629.02     70.52 o 
   3   9   6      666.86      686.90     62.06 o 
   4   9   6     1411.81     1428.81    122.38 o 
   5   9   6        7.01       34.11     28.34 o 
   6   9   6       10.39      -29.81     24.19 o 
   7   9   6       91.15       60.98     41.63 o 
   8   9   6       51.35        6.72     35.84 o 
   9   9   6      216.01      202.82     52.25 o 
  10   9   6       29.67       30.30     40.86 o 
  11   9   6      173.38       99.59     48.97 o 
 -10  10   6      137.90      158.70     62.05 o 
  -9  10   6       11.94       43.43     32.95 o 
  -8  10   6     2037.72     2308.41    110.56 o 
  -7  10   6     1414.54     1250.61     84.75 o 
  -6  10   6     3114.53     3186.16    142.24 o 
  -5  10   6     2446.22     2373.29    106.98 o 
  -4  10   6     2178.59     2288.61    123.91 o 
  -3  10   6     1998.27     1931.26     95.44 o 
  -2  10   6      535.18      533.27     55.79 o 
  -1  10   6      819.78      987.73     92.99 o 
   0  10   6      170.20      154.36     36.97 o 
   1  10   6       91.11      149.41     35.99 o 
   2  10   6     1997.62     2084.05     96.63 o 
   3  10   6      396.65      319.07     47.19 o 
   4  10   6     2365.36     2317.02    106.07 o 
   5  10   6      721.38      686.94     64.73 o 
   6  10   6     2333.69     2290.71    105.26 o 
   7  10   6     2305.76     2203.39    126.76 o 
   8  10   6     2015.51     2159.07    129.31 o 
   9  10   6      617.81      595.42    157.72 o 
  -9  11   6    10161.34    10611.31    334.32 o 
  -8  11   6     4105.53     4093.76    199.26 o 
  -7  11   6     5675.61     5863.64    184.78 o 
  -6  11   6      555.99      628.47     67.77 o 
  -5  11   6      733.28      696.21     68.44 o 
  -4  11   6      196.55      198.58     42.79 o 
  -3  11   6      445.80      373.77     55.10 o 
  -2  11   6     5085.70     5242.95    159.95 o 
  -1  11   6     4278.10     4244.10    141.80 o 
   0  11   6     8517.18     8368.55    237.21 o 
   1  11   6     6030.51     5992.37    175.63 o 
   2  11   6     8321.98     8432.30    219.27 o 
   3  11   6     5608.07     5394.61    227.68 o 
   4  11   6     1823.47     1936.56    136.97 o 
   5  11   6     1570.23     1640.04    127.02 o 
   6  11   6      716.67      618.85     80.62 o 
   7  11   6        2.39      -17.13     33.31 o 
   8  11   6      934.95      899.39     95.48 o 
  -7  12   6     2141.68     2115.79    112.22 o 
  -6  12   6     3271.23     3265.32    184.01 o 
  -5  12   6     4384.35     4624.80    199.61 o 
  -4  12   6     2646.12     2730.65    120.69 o 
  -3  12   6     5894.39     6263.28    191.30 o 
  -2  12   6     4642.04     4590.11    155.20 o 
  -1  12   6     2874.18     2986.36    119.99 o 
   0  12   6      820.49      834.28     82.73 o 
   1  12   6        0.54       11.88     28.89 o 
   2  12   6      679.39      587.01     63.43 o 
   3  12   6     1614.27     1555.03     91.82 o 
   4  12   6     3332.78     3592.26    136.66 o 
   5  12   6     1353.73     1226.13    105.48 o 
   6  12   6     5750.41     5793.98    225.01 o 
   7  12   6     3557.41     3439.16    169.01 o 
  -5  13   6        1.61       -3.82     31.21 o 
  -4  13   6       11.04        9.54     31.37 o 
  -3  13   6      110.80       96.76     39.21 o 
  -2  13   6      364.03      279.87     43.81 o 
  -1  13   6        0.79       24.66     40.43 o 
   0  13   6       18.71       60.06     34.27 o 
   1  13   6        0.33        2.75     29.26 o 
   2  13   6      163.42      129.71     39.63 o 
   3  13   6       80.28       64.00     35.46 o 
   4  13   6      115.73      159.39     51.70 o 
 -13   1   7     3497.99     3703.79    251.94 o 
 -12   1   7     2036.05     2137.03    184.00 o 
 -11   1   7     1334.03     1502.07    154.47 o 
 -10   1   7      125.43       94.29     41.88 o 
  -9   1   7      240.59      310.94     44.41 o 
  -8   1   7      331.29      450.07     54.08 o 
  -7   1   7     1098.49     1146.86     69.44 o 
  -6   1   7     3344.21     3188.31    110.63 o 
  -5   1   7     5877.36     5802.64    172.61 o 
  -4   1   7     5525.84     5649.69    154.26 o 
  -3   1   7     6982.46     6732.95    205.81 o 
  -2   1   7     2125.51     2067.24     87.36 o 
  -1   1   7     3459.74     3520.79    116.81 o 
   0   1   7      999.43      882.87     83.55 o 
   1   1   7      183.69      127.11     41.43 o 
   2   1   7       27.60       46.42     34.61 o 
   3   1   7      279.92      363.11    114.11 o 
   4   1   7      143.16      118.04     63.07 o 
   5   1   7     2079.25     2247.53    129.07 o 
   6   1   7     2852.14     2617.32    140.20 o 
   7   1   7     2959.37     2900.70    150.75 o 
   8   1   7     4333.55     4850.23    203.13 o 
   9   1   7     1992.36     2099.88    134.88 o 
  10   1   7     1718.04     2060.13    237.77 o 
  11   1   7      472.72      424.91     75.19 o 
  12   1   7      231.24      245.66     76.38 o 
 -13   2   7      851.49      692.83    127.50 o 
 -12   2   7     2370.69     2703.21    204.32 o 
 -11   2   7     5999.96     5998.30    211.97 o 
 -10   2   7    10759.96    10923.49    622.67 o 
  -9   2   7    14664.33    14851.46    382.18 o 
  -8   2   7    12930.46    13184.46    281.34 o 
  -7   2   7    11812.91    11743.61    257.62 o 
  -6   2   7     3796.39     3808.68    123.41 o 
  -5   2   7     2525.29     2518.95     97.62 o 
  -4   2   7      138.56      135.22     53.06 o 
  -3   2   7      106.61       73.06     28.73 o 
  -2   2   7     2429.62     2374.48    103.07 o 
  -1   2   7     5360.74     5172.56    189.99 o 
   0   2   7     7839.78     7351.41    236.92 o 
   1   2   7    12191.17    12475.22    343.60 o 
   2   2   7    14279.79    13906.39    373.36 o 
   3   2   7    12694.33    13292.36    365.60 o 
   4   2   7    10128.81    10177.87    433.38 o 
   5   2   7     4136.90     3907.43    171.87 o 
   6   2   7     2218.74     2568.86    139.57 o 
   7   2   7      210.24      152.09     51.00 o 
   8   2   7        1.01       32.37     39.48 o 
   9   2   7      748.22      887.80     97.84 o 
  10   2   7     2453.22     2819.97    158.59 o 
  11   2   7     3383.70     3436.59    207.13 o 
  12   2   7     4285.48     4836.36    217.13 o 
 -13   3   7     2629.21     2358.76    202.61 o 
 -12   3   7     1761.21     1926.88    121.23 o 
 -11   3   7     2826.41     2835.09    177.09 o 
 -10   3   7      430.05      553.33     71.81 o 
  -9   3   7       96.34        9.13     32.12 o 
  -8   3   7       98.87       99.38     32.04 o 
  -7   3   7     1687.84     1734.31    121.11 o 
  -6   3   7     2526.18     2819.07    125.73 o 
  -5   3   7     2278.56     2028.71     87.64 o 
  -4   3   7     4109.01     4170.61    130.81 o 
  -3   3   7     1621.28     1483.81     80.54 o 
  -2   3   7     3418.21     3575.37    121.06 o 
  -1   3   7     3035.96     2961.22    147.65 o 
   0   3   7     2715.05     2747.53    134.01 o 
   1   3   7     2112.92     1915.35    210.46 o 
   2   3   7       25.36      -22.04     30.01 o 
   3   3   7       67.66        6.13     34.63 o 
   4   3   7     1347.11     1711.36    113.73 o 
   5   3   7     1877.48     1884.44    242.72 o 
   6   3   7     4314.92     4518.82    347.01 o 
   7   3   7     2661.21     2834.49    150.67 o 
   8   3   7     2971.67     3047.90    157.26 o 
   9   3   7     2251.94     2348.93    141.66 o 
  10   3   7     1168.35     1096.72    141.16 o 
  11   3   7      961.62      896.06    103.11 o 
  12   3   7      306.36      209.95     87.22 o 
 -12   4   7      406.46      449.08     71.29 o 
 -11   4   7      113.08       75.38     78.52 o 
 -10   4   7     1037.15      897.71     87.20 o 
  -9   4   7       99.42      175.73     51.80 o 
  -8   4   7      135.30      147.89     45.40 o 
  -7   4   7      107.77      103.97     39.14 o 
  -6   4   7      466.03      464.42     52.01 o 
  -5   4   7      363.13      366.03     48.05 o 
  -4   4   7      368.13      349.25     45.94 o 
  -3   4   7        0.34       22.66     26.42 o 
  -2   4   7       31.47       44.90     27.73 o 
  -1   4   7     1147.19     1142.02     91.65 o 
   0   4   7      130.23       42.81     34.94 o 
   1   4   7     1305.58     1294.43     99.23 o 
   2   4   7      448.11      460.10     67.56 o 
   3   4   7     1072.29     1135.61     96.37 o 
   4   4   7      169.71      227.61     55.57 o 
   5   4   7       85.47       53.87     47.96 o 
   6   4   7      399.97      418.10     70.74 o 
   7   4   7        1.50      -16.49     35.43 o 
   8   4   7        0.23      -47.48     31.65 o 
   9   4   7       46.99       39.06     43.52 o 
  10   4   7      121.84      101.94     49.81 o 
  11   4   7      143.63       31.24     68.11 o 
 -12   5   7     5755.74     5556.07    215.47 o 
 -11   5   7      488.74      378.11     65.96 o 
 -10   5   7      737.86      850.20     89.01 o 
  -9   5   7       15.21       -7.76     34.99 o 
  -8   5   7      160.78      218.03     52.01 o 
  -7   5   7     1698.71     1648.29    194.24 o 
  -6   5   7     2977.12     2960.54    111.61 o 
  -5   5   7     8031.29     7810.33    265.79 o 
  -4   5   7     7541.81     7356.23    293.65 o 
  -3   5   7     9219.61     9060.08    221.20 o 
  -2   5   7    10150.64    10027.24    277.70 o 
  -1   5   7     6747.39     6327.41    218.55 o 
   0   5   7     4532.14     4518.52    365.10 o 
   1   5   7      923.07      901.14    124.94 o 
   2   5   7       51.12       70.77     41.54 o 
   3   5   7      156.27      201.27    138.34 o 
   4   5   7     1117.68     1182.99    189.12 o 
   5   5   7     3945.44     3585.18    168.29 o 
   6   5   7     4368.93     4535.52    309.89 o 
   7   5   7     6127.30     5955.57    229.32 o 
   8   5   7     3991.29     3832.13    181.46 o 
   9   5   7     3828.48     4072.02    190.94 o 
  10   5   7     2304.85     2337.68    149.06 o 
  11   5   7     1809.05     1874.17    194.93 o 
 -11   6   7     5323.64     5229.83    171.09 o 
 -10   6   7    10007.50    10289.99    257.17 o 
  -9   6   7     9170.30     9014.54    232.14 o 
  -8   6   7    10083.48    10099.25    246.26 o 
  -7   6   7     4937.67     4755.27    152.37 o 
  -6   6   7     5953.78     6172.78    175.55 o 
  -5   6   7     1400.98     1449.16     68.90 o 
  -4   6   7     1456.77     1405.15     67.96 o 
  -3   6   7     1066.47     1041.49     73.42 o 
  -2   6   7     2025.97     1944.46     89.06 o 
  -1   6   7     5051.04     4719.42    142.42 o 
   0   6   7     7796.07     7708.45    195.45 o 
   1   6   7     7832.86     7588.10    194.48 o 
   2   6   7     8892.42     9358.31    224.65 o 
   3   6   7     9107.60     8763.23    216.26 o 
   4   6   7     4176.07     4318.50    140.48 o 
   5   6   7     4010.96     4338.05    189.07 o 
   6   6   7      904.27      707.06    119.31 o 
   7   6   7      710.14      779.70    105.83 o 
   8   6   7       22.00       32.01     60.00 o 
   9   6   7      401.63      515.67    110.01 o 
  10   6   7     1545.32     1376.44    172.57 o 
 -11   7   7       31.11       36.62     36.24 o 
 -10   7   7       50.40       78.03     37.33 o 
  -9   7   7      186.63      157.23     40.61 o 
  -8   7   7        6.70       20.15     28.71 o 
  -7   7   7      400.83      449.12     67.30 o 
  -6   7   7      587.36      484.06     56.55 o 
  -5   7   7     1189.99     1264.89     80.39 o 
  -4   7   7      866.34      864.50     57.58 o 
  -3   7   7      928.33     1046.81     62.38 o 
  -2   7   7     1686.04     1694.03     84.67 o 
  -1   7   7      654.49      737.73     83.60 o 
   0   7   7      605.31      515.08     53.91 o 
   1   7   7       64.71       72.28     28.57 o 
   2   7   7       13.55        8.36     25.95 o 
   3   7   7        8.10       16.80     26.10 o 
   4   7   7       14.01       58.91     30.56 o 
   5   7   7      359.24      299.47     46.93 o 
   6   7   7      383.72      379.47     52.60 o 
   7   7   7     1007.89     1036.73    103.65 o 
   8   7   7      371.71      317.88     70.63 o 
   9   7   7      580.45      592.16    165.65 o 
  10   7   7      243.91      252.45     57.50 o 
 -10   8   7     1001.91     1060.62     84.57 o 
  -9   8   7     2385.72     2223.23    111.30 o 
  -8   8   7      617.15      685.56     70.00 o 
  -7   8   7     1311.84     1206.74     84.15 o 
  -6   8   7      323.44      330.43     50.13 o 
  -5   8   7      166.72      223.33     43.94 o 
  -4   8   7        3.21       -2.45     22.57 o 
  -3   8   7       76.80       52.41     25.15 o 
  -2   8   7      819.65      807.75     65.74 o 
  -1   8   7      316.12      338.16     48.00 o 
   0   8   7     2846.90     2812.01    112.63 o 
   1   8   7      960.11      967.38     71.35 o 
   2   8   7     2241.25     2517.29    129.31 o 
   3   8   7     1093.89      944.56    105.72 o 
   4   8   7      969.20      981.82     74.47 o 
   5   8   7      431.28      505.13     59.82 o 
   6   8   7      231.02      199.00     50.94 o 
   7   8   7      131.05      112.00     37.24 o 
   8   8   7        7.75      -11.37     35.48 o 
   9   8   7        9.00      -34.89     34.52 o 
  -9   9   7      119.65      103.46     40.49 o 
  -8   9   7      267.58      203.49     59.91 o 
  -7   9   7      301.21      238.50     48.10 o 
  -6   9   7     2373.56     2542.68    115.60 o 
  -5   9   7     4572.34     4376.12    219.34 o 
  -4   9   7     6692.15     6884.28    197.28 o 
  -3   9   7     5555.91     5439.14    145.82 o 
  -2   9   7     6962.44     7059.69    195.76 o 
  -1   9   7     3664.56     3467.52    127.84 o 
   0   9   7     1642.23     1701.09     89.88 o 
   1   9   7      520.38      553.76     60.54 o 
   2   9   7       64.63      115.51     36.83 o 
   3   9   7      145.74      113.33     36.22 o 
   4   9   7     1893.53     2059.84    101.17 o 
   5   9   7     1405.78     1283.70    156.64 o 
   6   9   7     4127.92     4099.39    148.51 o 
   7   9   7     4425.57     4294.95    183.92 o 
   8   9   7     4893.95     4857.21    200.79 o 
  -7  10   7     5121.90     5320.19    177.98 o 
  -6  10   7     2076.44     2057.44    188.31 o 
  -5  10   7     2678.59     2484.79    114.82 o 
  -4  10   7      135.29      177.28     43.19 o 
  -3  10   7        1.34       23.56     31.06 o 
  -2  10   7     1954.78     2225.15     92.49 o 
  -1  10   7     2579.13     2425.13    122.87 o 
   0  10   7     5037.61     5078.97    161.88 o 
   1  10   7     4228.76     4434.54    151.06 o 
   2  10   7     5126.65     4914.27    161.81 o 
   3  10   7     4674.50     4580.46    156.25 o 
   4  10   7     4297.03     4327.60    190.81 o 
   5  10   7     1657.09     1548.43     95.79 o 
   6  10   7     1289.48     1367.30     91.69 o 
  -5  11   7       43.73       13.81     30.12 o 
  -4  11   7       17.97       16.23     32.20 o 
  -3  11   7      186.80      171.15     47.04 o 
  -2  11   7       78.92       25.58     31.96 o 
  -1  11   7      331.84      412.07     56.52 o 
   0  11   7       55.09       73.58     36.70 o 
   1  11   7        7.15        5.27     29.50 o 
   2  11   7       19.34        1.11     30.65 o 
   3  11   7      100.13      126.93     41.24 o 
   4  11   7      192.86      136.71     40.97 o 
  -1  12   7      866.83      875.10    167.79 o 
   0  12   7      772.37      673.35     71.59 o 
  -9   0   8       81.73       53.43     55.47 o 
  -8   0   8      763.50      655.28    108.90 o 
  -7   0   8     2101.64     2028.30    170.52 o 
  -6   0   8      627.82      581.71    105.83 o 
  -5   0   8     6736.18     6451.72    318.51 o 
  -4   0   8     4806.80     4991.81    277.03 o 
  -3   0   8     9778.59     9610.67    414.78 o 
  -2   0   8     5614.73     5179.57    281.98 o 
  -1   0   8    12132.86    12244.74    494.83 o 
   0   0   8     4990.17     4277.99    256.03 o 
   1   0   8     7277.44     7520.06    363.74 o 
   2   0   8     2456.08     2638.52    202.10 o 
   3   0   8      748.78      661.42    119.48 o 
   4   0   8        3.74       18.43     52.57 o 
   5   0   8     1554.05     1851.98    184.86 o 
   6   0   8      623.72      662.62    127.50 o 
   7   0   8     6097.77     6440.45    356.23 o 
   8   0   8     4427.80     3979.28    273.96 o 
   9   0   8     5443.30     6148.40    356.06 o 
 -10   1   8     1002.26      953.98    128.70 o 
  -9   1   8     5363.69     5161.56    217.20 o 
  -8   1   8     5683.72     5314.44    199.36 o 
  -7   1   8     4460.93     4283.79    175.59 o 
  -6   1   8     3734.19     3628.00    160.46 o 
  -5   1   8      766.27      817.03     84.97 o 
  -4   1   8      759.58      755.88     82.68 o 
  -3   1   8       33.23        5.91     36.87 o 
  -2   1   8      671.00      733.10     83.71 o 
  -1   1   8     1643.78     1608.78    114.54 o 
   0   1   8      179.17      137.93     49.29 o 
   1   1   8     3717.65     3512.86    164.38 o 
   2   1   8     1762.10     1806.65    121.60 o 
   3   1   8     5725.73     6117.62    231.55 o 
   4   1   8     2016.15     2004.93    127.81 o 
   5   1   8     2151.09     2239.09    138.19 o 
   6   1   8      340.46      212.23    120.42 o 
   7   1   8     1106.09      866.24    101.26 o 
   8   1   8       30.24       81.85     52.61 o 
   9   1   8       53.22       52.52     50.08 o 
 -10   2   8      804.10      926.84    129.72 o 
  -9   2   8      507.89      531.01    104.63 o 
  -8   2   8      151.56      140.11     48.06 o 
  -7   2   8     2044.09     2111.19    120.93 o 
  -6   2   8      151.56      113.90     44.78 o 
  -5   2   8      770.21      744.58     83.45 o 
  -4   2   8      954.56      914.29     88.32 o 
  -3   2   8        9.84      -25.87     30.22 o 
  -2   2   8      287.42      342.71     63.01 o 
  -1   2   8       18.85       -4.31     34.63 o 
   0   2   8       38.95      -12.79     38.91 o 
   1   2   8       13.14      -47.76     32.08 o 
   2   2   8        2.02      -11.64     37.04 o 
   3   2   8       95.79      110.73     51.65 o 
   4   2   8      126.42      108.10     51.28 o 
   5   2   8      110.46      100.13     50.85 o 
   6   2   8      354.56      346.04    124.09 o 
   7   2   8        1.53      -54.26     36.17 o 
   8   2   8       44.72       36.27     46.95 o 
   9   2   8       36.86       70.45     52.85 o 
 -10   3   8     4279.08     4136.01    180.68 o 
  -9   3   8     3913.98     3982.10    321.92 o 
  -8   3   8     5771.28     5930.75    367.15 o 
  -7   3   8     3789.11     3723.75    132.88 o 
  -6   3   8     3753.13     3979.46    137.36 o 
  -5   3   8     4122.16     4124.12    242.58 o 
  -4   3   8      367.54      377.10     52.16 o 
  -3   3   8      818.00      763.35     66.76 o 
  -2   3   8     1368.10     1291.58    103.36 o 
  -1   3   8      137.85      116.96     38.04 o 
   0   3   8     4645.05     4451.90    187.89 o 
   1   3   8     2306.42     2060.08    126.57 o 
   2   3   8     4981.11     4796.13    278.39 o 
   3   3   8     4011.87     4028.70    182.69 o 
   4   3   8     5958.85     6288.81    388.49 o 
   5   3   8     2175.45     2055.94    236.15 o 
   6   3   8     1934.00     2004.00    135.66 o 
   7   3   8      130.13      161.29     99.51 o 
   8   3   8      308.45      365.84     77.33 o 
   9   3   8       20.35       76.58     53.83 o 
  -9   4   8     2112.71     2381.21    137.23 o 
  -8   4   8      473.38      453.12     71.48 o 
  -7   4   8       20.58       -3.98     40.97 o 
  -6   4   8     2634.90     2615.57    111.75 o 
  -5   4   8     3423.89     3766.12    135.04 o 
  -4   4   8    10702.57    10542.42    252.33 o 
  -3   4   8     5365.55     5344.02    200.37 o 
  -2   4   8     9659.85     9591.87    239.32 o 
  -1   4   8     5120.40     5032.13    429.03 o 
   0   4   8     7148.08     7215.94    251.74 o 
   1   4   8     2243.49     2150.51    129.87 o 
   2   4   8      737.30      892.77     98.66 o 
   3   4   8       36.81      -21.47     34.52 o 
   4   4   8      396.54      421.95     74.20 o 
   5   4   8      987.81      969.39    104.03 o 
   6   4   8     4783.39     5057.24    218.14 o 
   7   4   8     3278.10     3276.07    175.60 o 
   8   4   8     5498.52     6321.84    312.28 o 
  -9   5   8     1026.26     1107.00    256.46 o 
  -8   5   8     1982.99     1959.20    191.60 o 
  -7   5   8      768.24      890.28     93.83 o 
  -6   5   8      993.37     1112.87     79.67 o 
  -5   5   8     1905.44     1825.53     94.71 o 
  -4   5   8       38.87       83.47     37.50 o 
  -3   5   8       82.85       71.99     34.76 o 
  -2   5   8      325.73      325.98     62.11 o 
  -1   5   8       11.44      -23.29     35.21 o 
   0   5   8     1378.05     1401.67    110.64 o 
   1   5   8      318.05      310.72     63.28 o 
   2   5   8     2125.66     2490.17    142.16 o 
   3   5   8      790.59      535.59     81.31 o 
   4   5   8     4348.24     4876.75    210.67 o 
   5   5   8      749.16      658.07     90.88 o 
   6   5   8      962.60      949.94    106.57 o 
   7   5   8       51.26      103.90     53.93 o 
   8   5   8       54.03       89.46     70.32 o 
  -8   6   8      590.69      552.26     80.80 o 
  -7   6   8      979.34     1130.54    104.42 o 
  -6   6   8      184.53      200.39     68.62 o 
  -5   6   8      834.58      887.65     74.14 o 
  -4   6   8      238.43      228.88     46.74 o 
  -3   6   8     3051.82     3150.26    212.02 o 
  -2   6   8     1026.01      893.67     75.10 o 
  -1   6   8     2021.17     1851.82    122.56 o 
   0   6   8      271.26      317.36    104.63 o 
   1   6   8      331.30      364.28    109.07 o 
   2   6   8        3.26       11.01     37.53 o 
   3   6   8      160.63      111.71     51.10 o 
   4   6   8        0.38      -10.02     41.74 o 
   5   6   8       63.05       93.91     64.09 o 
   6   6   8       33.95       -1.77     45.34 o 
   7   6   8      504.20      507.44     86.96 o 
  -7   7   8     7655.36     8014.88    278.96 o 
  -6   7   8     3736.71     3826.69    402.40 o 
  -5   7   8     1098.46     1353.99    179.39 o 
  -4   7   8     3701.99     3724.50    141.00 o 
  -3   7   8      224.80      211.33     48.41 o 
  -2   7   8       78.14       99.79     40.60 o 
  -1   7   8     1887.89     1948.96    127.27 o 
   0   7   8     1306.55     1112.99    103.85 o 
   1   7   8     3905.48     4245.20    305.62 o 
   2   7   8     3660.73     3553.30    175.90 o 
   3   7   8     4699.80     4660.41    205.79 o 
   4   7   8     2583.29     2654.24    155.59 o 
   5   7   8     3085.58     3172.66    171.80 o 
   6   7   8     1906.23     2189.76    149.98 o 
  -6   8   8      538.31      337.58     71.21 o 
  -5   8   8     3453.02     3648.21    179.02 o 
  -4   8   8     2905.48     2825.91    208.24 o 
  -3   8   8     6884.04     7319.54    211.55 o 
  -2   8   8     5204.21     5201.80    172.32 o 
  -1   8   8     6875.13     6787.03    522.74 o 
   0   8   8     3377.82     3428.24    175.13 o 
   1   8   8     2258.42     2230.80    140.71 o 
   2   8   8      842.57      828.68     99.42 o 
   3   8   8        1.28       91.91     77.32 o 
   4   8   8        3.03      -17.81     39.90 o 
   5   8   8      269.15      190.34     65.47 o 
  -4   9   8      741.17      713.89     95.01 o 
  -3   9   8       89.57       34.49     48.12 o 
  -2   9   8        3.09      -19.05     31.63 o 
  -1   9   8      664.03      663.82    107.28 o 
   0   9   8      235.97      240.60     63.04 o 
   1   9   8      716.45      815.62    149.95 o 
   2   9   8       97.76       71.21     49.74 o 
  -6   1   9        9.10        6.95     42.71 o 
  -5   1   9      340.99      255.09    119.31 o 
  -4   1   9     1998.27     1814.69    127.00 o 
  -3   1   9     2826.97     2766.41    153.97 o 
  -2   1   9     4709.52     4925.58    208.56 o 
  -1   1   9     3730.14     3556.23    175.43 o 
   0   1   9     3660.85     3516.05    174.89 o 
   1   1   9     2413.28     2614.40    154.01 o 
   2   1   9     1047.80     1225.32    115.20 o 
   3   1   9      382.84      365.93     73.97 o 
   4   1   9        1.28       -3.43     47.60 o 
   5   1   9       34.69       18.57     50.15 o 
  -6   2   9     6112.52     5836.73    225.74 o 
  -5   2   9     5296.26     5526.08    219.00 o 
  -4   2   9     3225.80     3449.15    405.56 o 
  -3   2   9     1594.95     1463.51    118.04 o 
  -2   2   9      637.93      540.84     85.43 o 
  -1   2   9        7.69      -22.73     42.69 o 
   0   2   9      660.61      635.16     90.25 o 
   1   2   9     1378.32     1369.30    119.98 o 
   2   2   9     2896.83     2751.12    157.25 o 
   3   2   9     3628.59     3697.75    233.50 o 
   4   2   9     5046.72     5028.13    222.70 o 
   5   2   9     4346.64     4313.59    279.08 o 
  -5   3   9      398.83      410.65     87.31 o 
  -4   3   9     1173.97     1116.60    106.39 o 
  -3   3   9     1148.69     1412.93    167.10 o 
  -2   3   9     1255.01     1130.75    106.58 o 
  -1   3   9     1239.26     1424.38    119.72 o 
   0   3   9     1229.06     1268.93    117.35 o 
   1   3   9      897.19      933.06    104.05 o 
   2   3   9      671.90      528.21     93.71 o 
   3   3   9      157.12       55.64     49.83 o 
   4   3   9       14.73       64.99     68.87 o 
  -4   4   9       87.05      -21.83     39.52 o 
  -3   4   9       68.08       73.43     47.07 o 
  -2   4   9       18.70       12.80     46.73 o 
  -1   4   9        5.53        8.13     48.73 o 
   0   4   9        1.35      -44.57     38.60 o 
   1   4   9       12.71      -27.32     40.24 o 
   2   4   9       35.64       45.65     46.16 o 
   3   4   9      110.40       79.81     54.72 o 
  -3   5   9     3873.86     4331.81    195.82 o 
  -2   5   9     2708.32     2847.92    159.60 o 
  -1   5   9     3507.31     3582.15    250.06 o 
   0   5   9     2610.45     2645.79    153.83 o 
   1   5   9     2297.66     2516.54    152.31 o 
   2   5   9     1256.44     1395.96    125.70 o 
                                                 
